# Supplementary material for: Can mixed assessment methods make biology classes more equitable?
Source: PLoS One. 2017 Dec 27;12(12):e0189610. doi: 10.1371/journal.pone.0189610 (PMC5744948; doi:10.1371/journal.pone.0189610)
Supplement: S1 Table — Student data are combined (“Fa2016”) and sorted by courses as described in the manuscript. (XLSX) [file pone.0189610.s002.xlsx]

## Sheet: Fa2016
SUBJECT	Coursecode	PercExam	Gender (0 Woman - 1 Man)	AGE	COMP_ACT_SCORE	Exams_percent	Course_percent	NonExam_percent	ZExams_percent	ZNonExam_stuff_percent	ZCourse_percent
BIOL	1	0.4074	0	19	31	0.922727	0.992037	1.03969	1.77687	1.32584	1.83503
BIOL	1	0.4074	0	22	32	0.9	0.922	0.937125	1.60233	0.396477	1.12485
BIOL	1	0.4074	0	20	31	0.891364	0.970074	1.02419	1.53601	1.18538	1.61233
BIOL	1	0.4074	0	21	27	0.886364	0.956111	1.00406	1.49761	1.00302	1.47074
BIOL	1	0.4074	0	22	27	0.881818	0.950037	0.996938	1.4627	0.938462	1.40915
BIOL	1	0.4074	0	19	29	0.88	0.963556	1.021	1.44874	1.1565	1.54623
BIOL	1	0.4074	0	22		0.863636	0.950963	1.011	1.32307	1.06589	1.41854
BIOL	1	0.4074	0	22	26	0.863182	0.906259	0.935875	1.31958	0.38515	0.965242
BIOL	1	0.4074	1	20	32	0.859091	0.915333	0.954	1.28816	0.549388	1.05725
BIOL	1	0.4074	0	20	26	0.851818	0.950074	1.01763	1.23231	1.12592	1.40953
BIOL	1	0.4074	1	21	30	0.849545	0.899259	0.933438	1.21485	0.363063	0.894262
BIOL	1	0.4074	1	19	29	0.845	0.906222	0.948313	1.17995	0.497852	0.964866
BIOL	1	0.4074	1	21	31	0.842727	0.824185	0.811438	1.16249	-0.742427	0.133008
BIOL	1	0.4074	0	21	25	0.840909	0.890963	0.925375	1.14853	0.290006	0.810137
BIOL	1	0.4074	1	19	27	0.836818	0.935778	1.00381	1.11711	1.00076	1.26456
BIOL	1	0.4074	0	19	28	0.834545	0.917185	0.974	1.09966	0.730616	1.07603
BIOL	1	0.4074	0	21	28	0.833636	0.930037	0.996313	1.09268	0.932799	1.20635
BIOL	1	0.4074	0	19	28	0.83	0.912667	0.9695	1.06475	0.68984	1.03021
BIOL	1	0.4074	0	42		0.829091	0.861444	0.883687	1.05777	-0.0877411	0.510818
BIOL	1	0.4074	0	19	29	0.826818	0.93863	1.0155	1.04032	1.10666	1.29348
BIOL	1	0.4074	0	23	30	0.813636	0.868519	0.90625	0.939083	0.116707	0.58255
BIOL	1	0.4074	0	20	26	0.806364	0.881037	0.932375	0.88323	0.353436	0.709488
BIOL	1	0.4074	0	20	24	0.805	0.88463	0.939375	0.872758	0.416865	0.745917
BIOL	1	0.4074	0	21	25	0.804545	0.918407	0.996687	0.869267	0.936197	1.08842
BIOL	1	0.4074	1	25		0.800455	0.799704	0.799188	0.83785	-0.853429	-0.115234
BIOL	1	0.4074	0	19		0.799545	0.85963	0.900937	0.830868	0.068568	0.492416
BIOL	1	0.4074	0	20	29	0.795455	0.853296	0.893062	0.799451	-0.0027905	0.428196
BIOL	1	0.4074	1	20	29	0.785909	0.912741	0.999938	0.726145	0.965646	1.03096
BIOL	1	0.4074	0	20	26	0.782273	0.883778	0.953562	0.698219	0.545424	0.737279
BIOL	1	0.4074	0	21	29	0.78	0.898667	0.98025	0.680765	0.78725	0.888253
BIOL	1	0.4074	1	21	28	0.779545	0.881185	0.951063	0.677274	0.52277	0.71099
BIOL	1	0.4074	0	23	29	0.777727	0.756	0.741062	0.663311	-1.38012	-0.558391
BIOL	1	0.4074	1	19	27	0.777727	0.885963	0.960375	0.663311	0.607155	0.759437
BIOL	1	0.4074	0	20		0.775	0.92537	1.02875	0.642367	1.22673	1.15903
BIOL	1	0.4074	0	19	27	0.77	0.883407	0.961375	0.603968	0.616216	0.733523
BIOL	1	0.4074	0	21	24	0.768636	0.870704	0.940875	0.593496	0.430457	0.604708
BIOL	1	0.4074	0	20	26	0.768636	0.886667	0.967812	0.593496	0.674549	0.766572
BIOL	1	0.4074	0	22	20	0.761364	0.868481	0.942125	0.537643	0.441784	0.582174
BIOL	1	0.4074	1	20		0.759091	0.831481	0.88125	0.520189	-0.109828	0.206993
BIOL	1	0.4074	1	22		0.756364	0.869407	0.947125	0.499245	0.487091	0.591563
BIOL	1	0.4074	1	20	26	0.754545	0.876037	0.959562	0.485282	0.599792	0.658788
BIOL	1	0.4074	0	19	31	0.752727	0.889074	0.982812	0.471318	0.81047	0.790984
BIOL	1	0.4074	0	20	23	0.748182	0.798741	0.8335	0.436411	-0.54251	-0.124999
BIOL	1	0.4074	1	20	29	0.745	0.809111	0.853187	0.411975	-0.364114	-0.019843
BIOL	1	0.4074	0	20	27	0.743636	0.884074	0.980625	0.401503	0.790648	0.740283
BIOL	1	0.4074	0	19		0.739091	0.839926	0.90925	0.366595	0.143891	0.29262
BIOL	1	0.4074	0	19	28	0.738636	0.884519	0.984812	0.363104	0.828592	0.74479
BIOL	1	0.4074	1	19		0.736364	0.859852	0.94475	0.34565	0.46557	0.494669
BIOL	1	0.4074	1	23		0.734545	0.815407	0.871	0.331687	-0.202708	0.0440016
BIOL	1	0.4074	0	20	25	0.727727	0.760148	0.782438	0.279326	-1.00521	-0.516329
BIOL	1	0.4074	1	19	28	0.722727	0.901074	1.02369	0.240927	1.18085	0.912664
BIOL	1	0.4074	0	19	27	0.722273	0.691148	0.66975	0.237436	-2.02631	-1.21599
BIOL	1	0.4074	0	19	27	0.722273	0.732259	0.739125	0.237436	-1.39768	-0.799123
BIOL	1	0.4074	0	22		0.715909	0.825074	0.900125	0.188565	0.0612056	0.142022
BIOL	1	0.4074	0	22		0.713636	0.859296	0.959438	0.171112	0.59866	0.489036
BIOL	1	0.4074	0	21		0.713636	0.779037	0.824	0.171112	-0.628593	-0.324795
BIOL	1	0.4074	1	20	30	0.711818	0.755556	0.785625	0.157148	-0.976324	-0.562898
BIOL	1	0.4074	1	19	25	0.698182	0.879185	1.00362	0.0524251	0.99906	0.69071
BIOL	1	0.4074	1	21		0.695	0.692926	0.6915	0.0279897	-1.82923	-1.19796
BIOL	1	0.4074	0	22	22	0.689091	0.785148	0.851187	-0.0173904	-0.382236	-0.262828
BIOL	1	0.4074	0	19		0.689091	0.668667	0.654625	-0.0173904	-2.16337	-1.44395
BIOL	1	0.4074	0	21	22	0.688182	0.85737	0.973688	-0.024372	0.727784	0.469507
BIOL	1	0.4074	1	19	23	0.684545	0.809815	0.895938	-0.0522982	0.023261	-0.0127075
BIOL	1	0.4074	1	21		0.683636	0.506593	0.384875	-0.0592797	-4.60768	-3.08739
BIOL	1	0.4074	1	20		0.672727	0.86737	1.00119	-0.143058	0.976973	0.570907
BIOL	1	0.4074	1	21	23	0.672273	0.86237	0.993062	-0.146549	0.903349	0.520207
BIOL	1	0.4074	1	20	26	0.672273	0.839593	0.954625	-0.146549	0.555052	0.28924
BIOL	1	0.4074	1	22	27	0.659091	0.867704	1.01113	-0.247782	1.06702	0.574287
BIOL	1	0.4074	0	22		0.656364	0.82	0.9325	-0.268726	0.354568	0.0905706
BIOL	1	0.4074	1	22	25	0.652273	0.788852	0.88275	-0.300143	-0.0962361	-0.225272
BIOL	1	0.4074	0	19	23	0.650455	0.722926	0.77275	-0.314107	-1.09299	-0.893763
BIOL	1	0.4074	0	20	28	0.649545	0.820963	0.938813	-0.321088	0.411768	0.100335
BIOL	1	0.4074	1	21	30	0.648182	0.824037	0.944937	-0.33156	0.467269	0.131506
BIOL	1	0.4074	0	20	25	0.647273	0.810889	0.923375	-0.338542	0.271883	-0.00181633
BIOL	1	0.4074	0	22	24	0.641364	0.834889	0.967938	-0.383922	0.675681	0.241544
BIOL	1	0.4074	0	19	30	0.639091	0.832815	0.966	-0.401376	0.658125	0.220513
BIOL	1	0.4074	1	21	24	0.638636	0.779481	0.876313	-0.404867	-0.154569	-0.320288
BIOL	1	0.4074	0	20	29	0.638636	0.756444	0.837437	-0.404867	-0.506831	-0.553884
BIOL	1	0.4074	0	19	29	0.638636	0.837444	0.974125	-0.404867	0.731749	0.267458
BIOL	1	0.4074	1	22	24	0.636818	0.712444	0.764437	-0.41883	-1.16831	-1.00005
BIOL	1	0.4074	1	21		0.634545	0.603704	0.5825	-0.436284	-2.81692	-2.10268
BIOL	1	0.4074	1	21	21	0.616364	0.637852	0.652625	-0.575915	-2.18149	-1.75642
BIOL	1	0.4074	0	20	24	0.605	0.783704	0.906563	-0.663184	0.119538	-0.277475
BIOL	1	0.4074	0	22	22	0.595455	0.805815	0.950438	-0.736491	0.517107	-0.0532676
BIOL	1	0.4074	0	20	20	0.584545	0.680037	0.745687	-0.820269	-1.33821	-1.32866
BIOL	1	0.4074	0	21	26	0.584545	0.808815	0.963	-0.820269	0.630941	-0.0228475
BIOL	1	0.4074	0	18	24	0.582273	0.810963	0.968187	-0.837723	0.677947	-0.00106521
BIOL	1	0.4074	0	20	23	0.579545	0.793296	0.94025	-0.858668	0.424794	-0.180206
BIOL	1	0.4074	1	20	23	0.559091	0.649852	0.71225	-1.01575	-1.6412	-1.63474
BIOL	1	0.4074	0	20	21	0.547727	0.720815	0.839812	-1.10302	-0.48531	-0.91517
BIOL	1	0.4074	1	21		0.547727	0.726222	0.848938	-1.10302	-0.402625	-0.860339
BIOL	1	0.4074	0	19	25	0.535909	0.775333	0.939937	-1.19378	0.421962	-0.362351
BIOL	1	0.4074	1	21	24	0.529091	0.764556	0.926438	-1.24614	0.299634	-0.471638
BIOL	1	0.4074	0	22		0.515909	0.716	0.853563	-1.34738	-0.360716	-0.963992
BIOL	1	0.4074	1	22		0.515455	0.638704	0.723437	-1.35087	-1.53983	-1.74778
BIOL	1	0.4074	0	20		0.513636	0.667481	0.77325	-1.36483	-1.08846	-1.45597
BIOL	1	0.4074	0	22		0.513636	0.654296	0.751	-1.36483	-1.29007	-1.58967
BIOL	1	0.4074	1	19	22	0.511818	0.609407	0.6765	-1.37879	-1.96515	-2.04484
BIOL	1	0.4074	1	21	20	0.511364	0.731333	0.882563	-1.38228	-0.0979351	-0.808512
BIOL	1	0.4074	1	21	19	0.502273	0.734815	0.894687	-1.4521	0.0119343	-0.773209
BIOL	1	0.4074	0	24		0.485909	0.671852	0.799687	-1.57777	-0.848898	-1.41166
BIOL	1	0.4074	0	19	21	0.484091	0.648778	0.762	-1.59173	-1.1904	-1.64563
BIOL	1	0.4074	0	22		0.482273	0.698	0.846313	-1.60569	-0.426411	-1.14651
BIOL	1	0.4074	1	20		0.475455	0.693296	0.843063	-1.65806	-0.45586	-1.19421
BIOL	1	0.4074	0	21	21	0.468182	0.675963	0.818813	-1.71391	-0.675599	-1.36997
BIOL	1	0.4074	0	20	22	0.455	0.724407	0.909625	-1.81514	0.147289	-0.878741
BIOL	1	0.4074	0	21	18	0.452727	0.691926	0.856375	-1.83259	-0.33523	-1.2081
BIOL	1	0.4074	0	20	24	0.425455	0.748519	0.970625	-2.04204	0.700034	-0.634254
BIOL	1	0.4074	1	23		0.377273	0.620333	0.787438	-2.41206	-0.9599	-1.93405
BIOL	1	0.4074	0	22	18	0.336364	0.681259	0.918375	-2.72623	0.226576	-1.31626
BIOL	1	0.4074	1	27
BIOL	1	0.4074	1	21	27
BIOL	1	0.4074	1	26
BIOL	1	0.4074	0	20	20
BIOL	1	0.4074	1	21	29
BIOL	2	0.4074	0	19	33	0.964091	0.987519	1.00362	2.379	1.26566	2.16599
BIOL	2	0.4074	0	20	30	0.958636	0.960185	0.96125	2.32885	0.795972	1.82392
BIOL	2	0.4074	1	20		0.920455	0.937704	0.949562	1.97777	0.666426	1.54257
BIOL	2	0.4074	0	19	25	0.900455	0.952852	0.988875	1.79387	1.10217	1.73215
BIOL	2	0.4074	1	20	30	0.883636	0.875667	0.870188	1.63923	-0.213376	0.766195
BIOL	2	0.4074	0	20	29	0.872273	0.937481	0.982313	1.53474	1.02943	1.53979
BIOL	2	0.4074	0	20	33	0.872273	0.946481	0.9975	1.53474	1.19777	1.65242
BIOL	2	0.4074	1	25	31	0.851818	0.847111	0.843875	1.34667	-0.505026	0.408831
BIOL	2	0.4074	1	20	31	0.851818	0.897556	0.929	1.34667	0.438509	1.04013
BIOL	2	0.4074	0	19	25	0.848182	0.930741	0.9875	1.31323	1.08693	1.45543
BIOL	2	0.4074	0	19	29	0.848182	0.923926	0.976	1.31323	0.959463	1.37015
BIOL	2	0.4074	1	19	31	0.845	0.825148	0.8115	1.28397	-0.863875	0.133971
BIOL	2	0.4074	1	19	24	0.843636	0.871815	0.891188	1.27144	0.0193909	0.717991
BIOL	2	0.4074	1	21	33	0.835909	0.938111	1.00838	1.20039	1.31831	1.54767
BIOL	2	0.4074	1	20	30	0.834545	0.801593	0.778937	1.18785	-1.2248	-0.16082
BIOL	2	0.4074	0	19	26	0.832273	0.892481	0.933875	1.16695	0.492544	0.976628
BIOL	2	0.4074	1	19	31	0.822273	0.799185	0.783312	1.075	-1.17631	-0.190948
BIOL	2	0.4074	0	19	28	0.805	0.873519	0.920625	0.91618	0.34568	0.739312
BIOL	2	0.4074	1	23	21	0.802273	0.906074	0.977437	0.891103	0.975396	1.14674
BIOL	2	0.4074	0	21	32	0.799545	0.896815	0.963688	0.866027	0.822989	1.03086
BIOL	2	0.4074	0	22	27	0.795455	0.881444	0.940562	0.828411	0.566669	0.838503
BIOL	2	0.4074	1	20	26	0.793636	0.879111	0.937875	0.811693	0.536881	0.809302
BIOL	2	0.4074	1	19	29	0.783636	0.870815	0.93075	0.719745	0.457906	0.705476
BIOL	2	0.4074	0	19	27	0.78	0.904481	0.990062	0.686309	1.11533	1.1268
BIOL	2	0.4074	0	20	23	0.779545	0.879704	0.948562	0.682129	0.655342	0.816718
BIOL	2	0.4074	0	20	32	0.777727	0.842481	0.887	0.665411	-0.0270238	0.350892
BIOL	2	0.4074	1	20	27	0.772727	0.890222	0.971	0.619437	0.904042	0.948354
BIOL	2	0.4074	0	18	27	0.772273	0.870407	0.937875	0.615258	0.536881	0.700377
BIOL	2	0.4074	1	27	27	0.772273	0.874148	0.944187	0.615258	0.606849	0.747192
BIOL	2	0.4074	0	21		0.770909	0.895963	0.981938	0.602719	1.02527	1.0202
BIOL	2	0.4074	1	21	31	0.770909	0.865259	0.930125	0.602719	0.450979	0.63595
BIOL	2	0.4074	0	22		0.763636	0.821037	0.8605	0.535848	-0.320753	0.0825213
BIOL	2	0.4074	1	19	24	0.763182	0.883926	0.966938	0.531668	0.859013	0.869558
BIOL	2	0.4074	1	22	27	0.763182	0.755222	0.74975	0.531668	-1.54832	-0.741132
BIOL	2	0.4074	0	22		0.763182	0.834296	0.883188	0.531668	-0.069282	0.248457
BIOL	2	0.4074	1	20	32	0.761364	0.840778	0.895375	0.51495	0.0658057	0.329571
BIOL	2	0.4074	0	19	28	0.757273	0.844111	0.903813	0.477335	0.159328	0.371287
BIOL	2	0.4074	1	20	28	0.757273	0.86763	0.9435	0.477335	0.599229	0.665614
BIOL	2	0.4074	1	34		0.755	0.815259	0.856688	0.456437	-0.363011	0.010214
BIOL	2	0.4074	0	19	29	0.754545	0.864741	0.9405	0.452258	0.565976	0.629461
BIOL	2	0.4074	1	20	30	0.754091	0.738444	0.727688	0.448078	-1.79286	-0.951101
BIOL	2	0.4074	0	19	24	0.750455	0.832111	0.88825	0.414643	-0.0131687	0.22111
BIOL	2	0.4074	0	20	26	0.75	0.871519	0.955063	0.410463	0.727389	0.714283
BIOL	2	0.4074	0	20		0.742727	0.859926	0.9405	0.343591	0.565976	0.569205
BIOL	2	0.4074	0	20	24	0.736818	0.855481	0.937063	0.289258	0.527875	0.513584
BIOL	2	0.4074	1	20	32	0.734091	0.847667	0.92575	0.264181	0.402486	0.415783
BIOL	2	0.4074	0	20	26	0.727727	0.877815	0.981	0.205668	1.01488	0.793079
BIOL	2	0.4074	0	22	28	0.727727	0.838037	0.913875	0.205668	0.270862	0.295271
BIOL	2	0.4074	0	21	28	0.727727	0.779778	0.815562	0.205668	-0.818846	-0.433827
BIOL	2	0.4074	0	21	28	0.727273	0.767704	0.7955	0.201489	-1.04122	-0.58493
BIOL	2	0.4074	0	19	25	0.722273	0.872593	0.975938	0.155515	0.95877	0.727724
BIOL	2	0.4074	1	20	32	0.718636	0.818593	0.887312	0.122079	-0.02356	0.0519297
BIOL	2	0.4074	1	20	24	0.715455	0.846037	0.935813	0.0928225	0.51402	0.395389
BIOL	2	0.4074	0	19	27	0.706364	0.832963	0.92	0.00923285	0.338752	0.231771
BIOL	2	0.4074	0	20	27	0.699545	0.822667	0.907312	-0.0534594	0.198122	0.102916
BIOL	2	0.4074	1	20	21	0.697273	0.643037	0.60575	-0.0743568	-3.14443	-2.1451
BIOL	2	0.4074	0	20	25	0.697273	0.816185	0.897938	-0.0743568	0.0942087	0.0218017
BIOL	2	0.4074	0	19	29	0.695909	0.853593	0.962	-0.0868952	0.804285	0.489945
BIOL	2	0.4074	0	21		0.695455	0.857963	0.969688	-0.0910747	0.889494	0.544639
BIOL	2	0.4074	0	20		0.690909	0.719963	0.739938	-0.13287	-1.65708	-1.18239
BIOL	2	0.4074	1	20	27	0.688182	0.870444	0.99575	-0.157946	1.17837	0.700841
BIOL	2	0.4074	0	19		0.685909	0.811111	0.897188	-0.178844	0.0858956	-0.0416989
BIOL	2	0.4074	1	20	26	0.682273	0.570074	0.492937	-0.21228	-4.39486	-3.05821
BIOL	2	0.4074	0	20	27	0.68	0.776037	0.842063	-0.233177	-0.525116	-0.480641
BIOL	2	0.4074	0	20	24	0.679091	0.783852	0.855875	-0.241536	-0.372017	-0.382841
BIOL	2	0.4074	1	23		0.677273	0.803926	0.891	-0.258254	0.0173126	-0.131619
BIOL	2	0.4074	0	20	29	0.672273	0.776852	0.84875	-0.304228	-0.450991	-0.470444
BIOL	2	0.4074	0	20	28	0.670909	0.827407	0.935	-0.316767	0.505014	0.162245
BIOL	2	0.4074	0	20	25	0.67	0.807704	0.902375	-0.325126	0.143394	-0.0843416
BIOL	2	0.4074	0	22		0.67	0.766704	0.833187	-0.325126	-0.623488	-0.597445
BIOL	2	0.4074	1	24		0.668182	0.741333	0.791625	-0.341844	-1.08417	-0.914948
BIOL	2	0.4074	0	19	25	0.667727	0.87237	1.01306	-0.346023	1.37027	0.724943
BIOL	2	0.4074	1	20	24	0.666364	0.831667	0.945312	-0.358562	0.619319	0.215548
BIOL	2	0.4074	1	21	28	0.663182	0.801037	0.895813	-0.387818	0.070655	-0.167773
BIOL	2	0.4074	1	22	31	0.661364	0.744667	0.801937	-0.404536	-0.969867	-0.873232
BIOL	2	0.4074	0	19	25	0.660909	0.745704	0.804	-0.408715	-0.947006	-0.860254
BIOL	2	0.4074	0	24	19	0.658636	0.818519	0.928438	-0.429613	0.432274	0.0510027
BIOL	2	0.4074	0	22	25	0.657273	0.772593	0.851875	-0.442151	-0.416353	-0.523747
BIOL	2	0.4074	0	21	30	0.657273	0.806296	0.90875	-0.442151	0.214056	-0.101955
BIOL	2	0.4074	0	20	24	0.654545	0.831481	0.953125	-0.467228	0.705913	0.21323
BIOL	2	0.4074	0	22	27	0.652273	0.678222	0.696063	-0.488125	-2.1434	-1.70477
BIOL	2	0.4074	1	19	24	0.650455	0.787333	0.881437	-0.504843	-0.0886792	-0.339271
BIOL	2	0.4074	1	23		0.650455	0.858963	1.00231	-0.504843	1.25111	0.557153
BIOL	2	0.4074	0	20	24	0.645	0.798593	0.904188	-0.554997	0.163484	-0.198365
BIOL	2	0.4074	0	21		0.638636	0.736778	0.80425	-0.61351	-0.944235	-0.971959
BIOL	2	0.4074	0	20	28	0.634091	0.810222	0.931312	-0.655305	0.464141	-0.052823
BIOL	2	0.4074	0	20	24	0.627727	0.82237	0.956187	-0.713817	0.739859	0.0992075
BIOL	2	0.4074	0	19	22	0.626818	0.783333	0.890938	-0.722176	0.0166199	-0.38933
BIOL	2	0.4074	0	21	32	0.625455	0.793407	0.908875	-0.734715	0.215441	-0.263256
BIOL	2	0.4074	0	20	21	0.611818	0.826741	0.9745	-0.860099	0.942837	0.153901
BIOL	2	0.4074	0	19	26	0.609091	0.801778	0.93425	-0.885176	0.496701	-0.158503
BIOL	2	0.4074	1	20	27	0.606818	0.785444	0.90825	-0.906074	0.208514	-0.36291
BIOL	2	0.4074	0	20	24	0.606364	0.764852	0.873812	-0.910253	-0.173196	-0.62062
BIOL	2	0.4074	1	20	21	0.597727	0.771926	0.891687	-0.989663	0.024933	-0.53209
BIOL	2	0.4074	1	21	20	0.590909	0.598704	0.604062	-1.05236	-3.16314	-2.69992
BIOL	2	0.4074	0	21	20	0.574545	0.797148	0.950187	-1.20282	0.673354	-0.216441
BIOL	2	0.4074	1	22		0.572727	0.741963	0.858313	-1.21953	-0.344999	-0.907068
BIOL	2	0.4074	1	23	24	0.572727	0.703185	0.792875	-1.21953	-1.07032	-1.39236
BIOL	2	0.4074	0	24	20	0.558636	0.737741	0.860875	-1.3491	-0.316596	-0.959908
BIOL	2	0.4074	0	22		0.556364	0.683444	0.770813	-1.37	-1.31486	-1.63941
BIOL	2	0.4074	0	21		0.55	0.76863	0.918937	-1.42851	0.326975	-0.573342
BIOL	2	0.4074	1	20	22	0.539091	0.672296	0.763875	-1.52882	-1.39176	-1.77893
BIOL	2	0.4074	1	20	29	0.536364	0.775519	0.939937	-1.55389	0.559742	-0.48713
BIOL	2	0.4074	0	19	20	0.520909	0.675778	0.78225	-1.696	-1.18809	-1.73536
BIOL	2	0.4074	1	25		0.495909	0.768556	0.956	-1.92587	0.73778	-0.574269
BIOL	2	0.4074	0	24	20	0.486364	0.702	0.85025	-2.01364	-0.434365	-1.40719
BIOL	2	0.4074	0	20	21	0.474545	0.615111	0.71175	-2.1223	-1.96952	-2.49458
BIOL	2	0.4074	1	24		0.468636	0.675926	0.818438	-2.17664	-0.786979	-1.7335
BIOL	2	0.4074	0	21		0.455	0.672963	0.822812	-2.30202	-0.738486	-1.77058
BIOL	2	0.4074	0	24		0.445	0.684963	0.849938	-2.39397	-0.437829	-1.62041
BIOL	2	0.4074	1	20	24
BIOL	2	0.4074	0	23	22
BIOL	2	0.4074	0	20
BIOL	2	0.4074	0	20	25
BIOL	2	0.4074	0	20	25
BIOL	3	0.4074	0	20	31	1.00045	0.938148	0.895312	2.47884	-0.294606	1.03243
BIOL	3	0.4074	0	20	28	0.921636	0.972222	1.007	1.78186	0.78831	1.39813
BIOL	3	0.4074	0	19	29	0.921636	0.985963	1.03019	1.78186	1.01313	1.5456
BIOL	3	0.4074	0	21		0.921182	0.965148	0.995375	1.77784	0.675594	1.32221
BIOL	3	0.4074	0	20	29	0.915727	0.999407	1.05694	1.7296	1.2725	1.68989
BIOL	3	0.4074	1	22	31	0.915273	0.949333	0.97275	1.72558	0.456224	1.15248
BIOL	3	0.4074	0	23		0.906636	0.971556	1.01619	1.64921	0.877391	1.39097
BIOL	3	0.4074	1	20	26	0.899364	1.0023	1.07306	1.5849	1.42885	1.7209
BIOL	3	0.4074	1	21	28	0.894545	0.869481	0.85225	1.54229	-0.712137	0.295475
BIOL	3	0.4074	1	20	30	0.891636	0.978185	1.03769	1.51657	1.08585	1.46213
BIOL	3	0.4074	1	20	31	0.877091	0.957481	1.01275	1.38794	0.844061	1.23993
BIOL	3	0.4074	1	21	32	0.874091	0.914704	0.942625	1.36141	0.164134	0.780818
BIOL	3	0.4074	0	21	30	0.871364	0.965333	1.02994	1.33729	1.01071	1.3242
BIOL	3	0.4074	1	21	29	0.866182	0.947407	1.00325	1.29147	0.75195	1.13181
BIOL	3	0.4074	1	22		0.864091	0.955148	1.01775	1.27298	0.892541	1.21488
BIOL	3	0.4074	0	20	29	0.858182	0.985	1.07219	1.22073	1.42036	1.53527
BIOL	3	0.4074	1	19	25	0.857091	0.935889	0.990062	1.21108	0.624085	1.00819
BIOL	3	0.4074	1	21	29	0.856364	0.945926	1.0075	1.20465	0.793157	1.11591
BIOL	3	0.4074	0	21	30	0.855	0.843148	0.835	1.19259	-0.879392	0.0128553
BIOL	3	0.4074	1	20	33	0.849818	0.95737	1.03131	1.14677	1.02404	1.23873
BIOL	3	0.4074	0	20	26	0.844818	0.95663	1.0335	1.10255	1.04525	1.23078
BIOL	3	0.4074	0	19	25	0.843909	0.953926	1.02956	1.09451	1.00707	1.20177
BIOL	3	0.4074	1	20	29	0.843182	0.831741	0.823875	1.08808	-0.987259	-0.109573
BIOL	3	0.4074	1	20	27	0.843182	0.948444	1.02081	1.08808	0.922235	1.14294
BIOL	3	0.4074	1	20		0.843	0.723296	0.641	1.08647	-2.7604	-1.27344
BIOL	3	0.4074	0	20	26	0.842727	0.947815	1.02006	1.08406	0.914963	1.13618
BIOL	3	0.4074	1	20	26	0.842545	0.965296	1.04969	1.08246	1.2022	1.3238
BIOL	3	0.4074	1	19	26	0.842091	0.930704	0.991625	1.07844	0.639234	0.952536
BIOL	3	0.4074	1	20	30	0.837091	0.942741	1.01537	1.03422	0.869513	1.08172
BIOL	3	0.4074	0	19	27	0.836364	0.950815	1.0295	1.02779	1.00647	1.16838
BIOL	3	0.4074	0	20	28	0.835273	0.960074	1.04588	1.01814	1.16524	1.26775
BIOL	3	0.4074	0	20	25	0.835273	0.935333	1.00412	1.01814	0.760434	1.00222
BIOL	3	0.4074	1	19	28	0.832091	0.887296	0.92525	0.990006	-0.00433338	0.486671
BIOL	3	0.4074	0	20	29	0.830455	0.941741	1.01825	0.975535	0.897389	1.07099
BIOL	3	0.4074	0	20	28	0.830273	0.922593	0.986062	0.973928	0.585301	0.865485
BIOL	3	0.4074	1	20	28	0.827273	0.821148	0.816937	0.947399	-1.05452	-0.223257
BIOL	3	0.4074	1	20	30	0.821818	0.903704	0.96	0.899164	0.3326	0.662762
BIOL	3	0.4074	0	21		0.82	0.914852	0.980062	0.883086	0.527125	0.782408
BIOL	3	0.4074	0	19	28	0.815909	0.940889	1.02681	0.84691	0.98041	1.06185
BIOL	3	0.4074	0	19	28	0.813909	0.935519	1.01913	0.829224	0.905873	1.00421
BIOL	3	0.4074	0	19	25	0.813182	0.934889	1.01856	0.822793	0.900419	0.997453
BIOL	3	0.4074	0	20	25	0.812727	0.84937	0.874563	0.818773	-0.495796	0.0796347
BIOL	3	0.4074	1	19	28	0.807545	0.901778	0.966562	0.772951	0.39623	0.642092
BIOL	3	0.4074	0	19	28	0.806818	0.887889	0.943625	0.766519	0.173829	0.493031
BIOL	3	0.4074	1	20	28	0.806818	0.925037	1.00631	0.766519	0.781644	0.891719
BIOL	3	0.4074	1	20	29	0.803	0.920148	1.00069	0.732755	0.727104	0.83925
BIOL	3	0.4074	0	19	30	0.800455	0.93237	1.02306	0.710246	0.944051	0.970424
BIOL	3	0.4074	1	23	30	0.8	0.90437	0.976125	0.706226	0.488947	0.669917
BIOL	3	0.4074	0	21	31	0.798636	0.915148	0.99525	0.694168	0.674382	0.785588
BIOL	3	0.4074	0	20	30	0.796818	0.922296	1.00856	0.67809	0.803459	0.862305
BIOL	3	0.4074	0	21	24	0.794364	0.936481	1.03419	0.656384	1.05192	1.01455
BIOL	3	0.4074	0	22	29	0.794091	0.889963	0.955875	0.653972	0.292605	0.515291
BIOL	3	0.4074	1	19	27	0.792727	0.909074	0.989062	0.641914	0.614389	0.720399
BIOL	3	0.4074	0	19	20	0.791818	0.940741	1.04313	0.633875	1.13858	1.06026
BIOL	3	0.4074	1	19	29	0.789364	0.840333	0.875375	0.612169	-0.487918	-0.0173544
BIOL	3	0.4074	0	20	27	0.785273	0.920037	1.01269	0.575993	0.843455	0.838057
BIOL	3	0.4074	0	19	25	0.785273	0.929185	1.02812	0.575993	0.993136	0.936239
BIOL	3	0.4074	0	20	28	0.783909	0.794222	0.801312	0.563935	-1.20602	-0.512237
BIOL	3	0.4074	0	19	31	0.783455	0.924926	1.02219	0.559915	0.935567	0.890527
BIOL	3	0.4074	0	19	27	0.779091	0.924111	1.02381	0.521328	0.951322	0.881782
BIOL	3	0.4074	0	19	24	0.778909	0.918037	1.01369	0.51972	0.853151	0.816593
BIOL	3	0.4074	1	20	30	0.776818	0.834444	0.874062	0.50123	-0.500644	-0.0805563
BIOL	3	0.4074	1	19	29	0.772727	0.907778	1.00063	0.465054	0.726498	0.706486
BIOL	3	0.4074	0	19	25	0.772091	0.909815	1.0045	0.459427	0.76407	0.728349
BIOL	3	0.4074	0	21	28	0.771636	0.836704	0.881437	0.455407	-0.429137	-0.056309
BIOL	3	0.4074	0	21	32	0.770909	0.894963	0.98025	0.448976	0.528943	0.568953
BIOL	3	0.4074	1	21	28	0.763636	0.879037	0.958375	0.384663	0.316845	0.398029
BIOL	3	0.4074	1	20	25	0.763636	0.853444	0.915188	0.384663	-0.101899	0.123359
BIOL	3	0.4074	0	19	26	0.763182	0.865259	0.935438	0.380644	0.094444	0.250161
BIOL	3	0.4074	0	19		0.759818	0.910222	1.01362	0.350899	0.852545	0.732721
BIOL	3	0.4074	1	21	28	0.759091	0.889852	0.97975	0.344468	0.524095	0.514098
BIOL	3	0.4074	0	19	29	0.758	0.799963	0.828812	0.334821	-0.939385	-0.450625
BIOL	3	0.4074	0	20	26	0.757091	0.872926	0.952562	0.326782	0.260487	0.332442
BIOL	3	0.4074	1	22		0.754091	0.733074	0.718625	0.300253	-2.00776	-1.1685
BIOL	3	0.4074	0	19		0.753	0.924481	1.04238	0.290606	1.1313	0.885757
BIOL	3	0.4074	0	21	29	0.752545	0.794963	0.824125	0.286586	-0.984835	-0.504287
BIOL	3	0.4074	0	21	31	0.752273	0.819407	0.865563	0.284175	-0.58306	-0.24194
BIOL	3	0.4074	1	20	27	0.751364	0.873778	0.957937	0.276136	0.312603	0.341585
BIOL	3	0.4074	1	21	27	0.748182	0.775444	0.794188	0.247999	-1.27511	-0.713768
BIOL	3	0.4074	0	19	27	0.744818	0.88737	0.985375	0.218254	0.578635	0.487466
BIOL	3	0.4074	0	19	26	0.743909	0.895667	1	0.210215	0.720438	0.576505
BIOL	3	0.4074	0	19	27	0.742273	0.810926	0.858125	0.195745	-0.655173	-0.332966
BIOL	3	0.4074	0	22	26	0.741182	0.895704	1.00194	0.186098	0.739224	0.576902
BIOL	3	0.4074	0	20		0.736818	0.900148	1.01244	0.14751	0.841031	0.624602
BIOL	3	0.4074	0	20	23	0.736364	0.893667	1.00181	0.143491	0.738012	0.55504
BIOL	3	0.4074	0	19	30	0.735909	0.839741	0.911125	0.139471	-0.141288	-0.0237143
BIOL	3	0.4074	0	20	27	0.735455	0.860222	0.946	0.135452	0.196857	0.196101
BIOL	3	0.4074	0	20	29	0.735273	0.886259	0.990062	0.133844	0.624085	0.475541
BIOL	3	0.4074	0	19	25	0.735	0.869296	0.961625	0.131432	0.348356	0.293488
BIOL	3	0.4074	0	21	27	0.734818	0.890185	0.997	0.129824	0.69135	0.517676
BIOL	3	0.4074	0	21	23	0.729818	0.768815	0.795625	0.0856095	-1.26117	-0.78492
BIOL	3	0.4074	1	22	27	0.729364	0.889889	1.00025	0.0815899	0.722862	0.514496
BIOL	3	0.4074	0	20	25	0.729091	0.838407	0.913563	0.0791782	-0.117655	-0.0380242
BIOL	3	0.4074	0	21	27	0.728455	0.881111	0.986062	0.0735508	0.585301	0.420289
BIOL	3	0.4074	1	20	26	0.727273	0.775556	0.80875	0.0631	-1.13391	-0.712575
BIOL	3	0.4074	0	20	25	0.727091	0.827741	0.896938	0.0614922	-0.27885	-0.152503
BIOL	3	0.4074	1	20	28	0.722545	0.892481	1.00931	0.0212968	0.810731	0.54232
BIOL	3	0.4074	0	22	18	0.722545	0.83037	0.9045	0.0212968	-0.205524	-0.124281
BIOL	3	0.4074	0	21	25	0.722091	0.870815	0.973063	0.0172773	0.459254	0.309785
BIOL	3	0.4074	0	20	28	0.721818	0.881593	0.991437	0.0148656	0.637416	0.425456
BIOL	3	0.4074	1	21	27	0.718455	0.849185	0.939063	-0.014879	0.129592	0.0776472
BIOL	3	0.4074	0	19	25	0.715909	0.821074	0.893375	-0.0373885	-0.313391	-0.224052
BIOL	3	0.4074	0	19	27	0.714091	0.780667	0.826438	-0.0534666	-0.962413	-0.657721
BIOL	3	0.4074	1	22		0.713455	0.811148	0.878313	-0.059094	-0.459436	-0.330581
BIOL	3	0.4074	0	20	22	0.711364	0.850259	0.94575	-0.0775838	0.194433	0.0891746
BIOL	3	0.4074	0	19	29	0.709091	0.841852	0.933125	-0.0976815	0.0720221	-0.00105703
BIOL	3	0.4074	0	19	24	0.708455	0.822	0.900062	-0.103309	-0.24855	-0.214115
BIOL	3	0.4074	1	19	27	0.708182	0.863815	0.970812	-0.105721	0.437438	0.234658
BIOL	3	0.4074	0	19	27	0.707091	0.880815	1.00025	-0.115368	0.722862	0.417109
BIOL	3	0.4074	1	19	22	0.705273	0.861111	0.96825	-0.131446	0.412592	0.205641
BIOL	3	0.4074	0	19	24	0.702091	0.851296	0.953875	-0.159582	0.273213	0.100305
BIOL	3	0.4074	0	21	28	0.694091	0.79463	0.86375	-0.230326	-0.600634	-0.507865
BIOL	3	0.4074	0	21	25	0.691636	0.879407	1.0085	-0.252032	0.802853	0.402004
BIOL	3	0.4074	0	19	27	0.679545	0.842074	0.953812	-0.358952	0.272607	0.00132795
BIOL	3	0.4074	1	20	26	0.674818	0.679296	0.682375	-0.400755	-2.35923	-1.74567
BIOL	3	0.4074	0	19	27	0.672545	0.817481	0.917125	-0.420852	-0.0831129	-0.26261
BIOL	3	0.4074	0	20	27	0.672545	0.80363	0.89375	-0.420852	-0.309755	-0.411273
BIOL	3	0.4074	1	20	24	0.670455	0.824148	0.929813	-0.439342	0.0399043	-0.19106
BIOL	3	0.4074	1	24		0.665455	0.736111	0.784687	-0.483557	-1.36722	-1.13591
BIOL	3	0.4074	0	20	26	0.664818	0.865593	1.00362	-0.489185	0.755586	0.253738
BIOL	3	0.4074	1	21	27	0.663909	0.790444	0.877437	-0.497224	-0.46792	-0.552782
BIOL	3	0.4074	0	19	29	0.663636	0.845519	0.970562	-0.499635	0.435014	0.0382951
BIOL	3	0.4074	0	20	27	0.663455	0.853556	0.98425	-0.501243	0.567727	0.124552
BIOL	3	0.4074	0	21	28	0.655273	0.752815	0.819875	-0.573595	-1.02604	-0.956638
BIOL	3	0.4074	0	20	27	0.650909	0.854741	0.994875	-0.612183	0.670746	0.137272
BIOL	3	0.4074	0	25		0.65	0.815037	0.9285	-0.620222	0.0271784	-0.288844
BIOL	3	0.4074	0	19	28	0.649818	0.822556	0.941312	-0.621829	0.151408	-0.208153
BIOL	3	0.4074	0	19	25	0.648636	0.867148	1.01737	-0.63228	0.888905	0.270433
BIOL	3	0.4074	0	24		0.640455	0.778222	0.872938	-0.704632	-0.511552	-0.683956
BIOL	3	0.4074	0	21	23	0.64	0.794407	0.900563	-0.708652	-0.243702	-0.51025
BIOL	3	0.4074	0	20	23	0.638636	0.787889	0.8905	-0.72071	-0.341267	-0.580209
BIOL	3	0.4074	1	22		0.638455	0.737407	0.805438	-0.722318	-1.16603	-1.122
BIOL	3	0.4074	1	20	27	0.636182	0.831519	0.965812	-0.742416	0.388958	-0.111958
BIOL	3	0.4074	0	19	26	0.635909	0.850741	0.998437	-0.744827	0.705288	0.0943421
BIOL	3	0.4074	0	20	21	0.635727	0.842704	0.985	-0.746435	0.574999	0.00808539
BIOL	3	0.4074	0	19	25	0.633909	0.855	1.007	-0.762513	0.78831	0.140054
BIOL	3	0.4074	1	21		0.631818	0.687556	0.725875	-0.781003	-1.93746	-1.65703
BIOL	3	0.4074	1	20	24	0.630273	0.811704	0.936438	-0.79467	0.10414	-0.324619
BIOL	3	0.4074	0	20	27	0.626182	0.84037	0.987625	-0.830846	0.600451	-0.0169569
BIOL	3	0.4074	0	22		0.623455	0.772815	0.8755	-0.854963	-0.486706	-0.74199
BIOL	3	0.4074	0	22	18	0.623	0.828556	0.969875	-0.858982	0.428348	-0.143758
BIOL	3	0.4074	0	19		0.621636	0.684148	0.727125	-0.871041	-1.92534	-1.6936
BIOL	3	0.4074	1	20	22	0.620909	0.738741	0.81975	-0.877472	-1.02725	-1.10769
BIOL	3	0.4074	0	19	28	0.620455	0.749741	0.838625	-0.881492	-0.844244	-0.98963
BIOL	3	0.4074	0	19	26	0.620455	0.833148	0.979375	-0.881492	0.520459	-0.0944686
BIOL	3	0.4074	1	25		0.620273	0.705259	0.763687	-0.8831	-1.57083	-1.46702
BIOL	3	0.4074	1	20	26	0.618455	0.834185	0.9825	-0.899178	0.550759	-0.0833387
BIOL	3	0.4074	1	20	25	0.613	0.813407	0.951187	-0.947412	0.247155	-0.306334
BIOL	3	0.4074	1	22	28	0.612545	0.729037	0.809125	-0.951432	-1.13027	-1.21183
BIOL	3	0.4074	0	21	26	0.595909	0.794667	0.931312	-1.09855	0.0544482	-0.507467
BIOL	3	0.4074	1	29		0.590909	0.72437	0.816125	-1.14276	-1.0624	-1.26192
BIOL	3	0.4074	0	21	26	0.586364	0.774963	0.904625	-1.18296	-0.204312	-0.718935
BIOL	3	0.4074	1	21		0.584364	0.592852	0.598688	-1.20064	-3.17066	-2.67342
BIOL	3	0.4074	1	20	21	0.581636	0.735222	0.840812	-1.22476	-0.823034	-1.14545
BIOL	3	0.4074	1	21	25	0.581182	0.742037	0.852625	-1.22878	-0.708501	-1.07231
BIOL	3	0.4074	0	20	23	0.58	0.729889	0.832937	-1.23923	-0.89939	-1.20269
BIOL	3	0.4074	0	20		0.578455	0.781407	0.920937	-1.2529	-0.0461471	-0.649771
BIOL	3	0.4074	1	19	19	0.576636	0.700519	0.785687	-1.26898	-1.35752	-1.5179
BIOL	3	0.4074	1	22		0.575455	0.718963	0.817625	-1.27943	-1.04786	-1.31995
BIOL	3	0.4074	1	21		0.572727	0.655963	0.713187	-1.30354	-2.06048	-1.99609
BIOL	3	0.4074	1	19	26	0.571818	0.707704	0.801125	-1.31158	-1.20784	-1.44079
BIOL	3	0.4074	0	23		0.571818	0.715889	0.814937	-1.31158	-1.07392	-1.35294
BIOL	3	0.4074	1	20	26	0.564545	0.721296	0.829063	-1.3759	-0.936961	-1.29491
BIOL	3	0.4074	0	20	25	0.564545	0.778963	0.926375	-1.3759	0.00657455	-0.676006
BIOL	3	0.4074	1	21	20	0.564545	0.770481	0.912062	-1.3759	-0.132199	-0.767032
BIOL	3	0.4074	1	20	28	0.556818	0.78	0.933438	-1.44423	0.0750521	-0.664876
BIOL	3	0.4074	0	19	23	0.553636	0.760037	0.901937	-1.47236	-0.23037	-0.879126
BIOL	3	0.4074	1	22		0.545273	0.540333	0.536937	-1.54632	-3.76939	-3.23707
BIOL	3	0.4074	0	21	20	0.542545	0.515704	0.49725	-1.57044	-4.15419	-3.50141
BIOL	3	0.4074	1	25		0.542545	0.716111	0.835438	-1.57044	-0.87515	-1.35056
BIOL	3	0.4074	0	21	21	0.542273	0.799333	0.976063	-1.57285	0.488341	-0.457383
BIOL	3	0.4074	1	25		0.522727	0.766407	0.933937	-1.74569	0.0799001	-0.810757
BIOL	3	0.4074	0	26		0.508182	0.715481	0.858	-1.87432	-0.656385	-1.35731
BIOL	3	0.4074	0	20	25	0.507273	0.70237	0.8365	-1.88236	-0.864848	-1.49803
BIOL	3	0.4074	1	21	29	0.465909	0.798148	1.02656	-2.24814	0.977986	-0.470103
BIOL	3	0.4074	0	21		0.464545	0.579593	0.658687	-2.26019	-2.58891	-2.81573
BIOL	3	0.4074	0	23		0.462545	0.68237	0.8335	-2.27788	-0.893936	-1.71268
BIOL	3	0.4074	0	21		0.454364	0.730704	0.920687	-2.35023	-0.0485711	-1.19394
BIOL	3	0.4074	1	19	30	0.383455	0.557741	0.677562	-2.97728	-2.4059	-3.05025
BIOL	3	0.4074	1	21	23
BIOL	3	0.4074	1	20	24
BIOL	3	0.4074	1	19	28
BIOL	4	0.4635	1	21		0.942857	0.849947	0.769654	1.70999	-0.195141	0.970655
BIOL	4	0.4635	0	24	32	0.94	0.856543	0.78442	1.68114	-0.020804	1.06258
BIOL	4	0.4635	1	20	31	0.928571	0.885285	0.847877	1.56576	0.728437	1.46313
BIOL	4	0.4635	1	20	35	0.922857	0.900331	0.880864	1.50806	1.11793	1.67282
BIOL	4	0.4635	0	28		0.92	0.849815	0.78916	1.47922	0.0351705	0.968809
BIOL	4	0.4635	0	23	27	0.917143	0.852609	0.79684	1.45037	0.125837	1.00776
BIOL	4	0.4635	0	21	27	0.917143	0.882702	0.852938	1.45037	0.788202	1.42714
BIOL	4	0.4635	1	26		0.911429	0.871669	0.837309	1.39268	0.603661	1.27338
BIOL	4	0.4635	1	20	33	0.908571	0.870291	0.83721	1.36383	0.602495	1.25418
BIOL	4	0.4635	0	18	32	0.902857	0.84404	0.79321	1.30614	0.082982	0.88833
BIOL	4	0.4635	1	19	28	0.897143	0.858093	0.824346	1.24845	0.450606	1.08418
BIOL	4	0.4635	1	20	29	0.894286	0.863801	0.837457	1.2196	0.60541	1.16373
BIOL	4	0.4635	0	20	30	0.891429	0.778808	0.681481	1.19075	-1.23621	-0.0207574
BIOL	4	0.4635	0	20	29	0.888571	0.885391	0.882642	1.16191	1.13892	1.46461
BIOL	4	0.4635	1	18	26	0.882857	0.852715	0.826667	1.10421	0.47801	1.00923
BIOL	4	0.4635	0	19	31	0.88	0.839735	0.804938	1.07537	0.22146	0.828339
BIOL	4	0.4635	1	21	29	0.871429	0.835272	0.804025	0.988828	0.210674	0.766134
BIOL	4	0.4635	0	21	26	0.871429	0.844993	0.822148	0.988828	0.424659	0.90162
BIOL	4	0.4635	1	19	32	0.871429	0.857616	0.845679	0.988828	0.702491	1.07753
BIOL	4	0.4635	1	18	28	0.86	0.847298	0.836321	0.873442	0.591999	0.933738
BIOL	4	0.4635	1	21	28	0.854286	0.79494	0.743654	0.81575	-0.502126	0.204069
BIOL	4	0.4635	0	18	24	0.848571	0.82857	0.811284	0.758057	0.296385	0.672733
BIOL	4	0.4635	1	19	33	0.842857	0.813536	0.788198	0.700364	0.0238007	0.463228
BIOL	4	0.4635	0	24		0.84	0.766371	0.702741	0.671518	-0.985197	-0.194084
BIOL	4	0.4635	1	22	29	0.837143	0.790662	0.750494	0.642671	-0.421371	0.144447
BIOL	4	0.4635	0	20		0.828571	0.806623	0.787654	0.556132	0.0173869	0.366874
BIOL	4	0.4635	1	21		0.828571	0.814901	0.803086	0.556132	0.199595	0.48224
BIOL	4	0.4635	0	19	31	0.828571	0.816464	0.806	0.556132	0.233996	0.504021
BIOL	4	0.4635	0	20		0.825714	0.806861	0.790568	0.527286	0.0517879	0.370196
BIOL	4	0.4635	1	22	28	0.822857	0.787338	0.756642	0.498439	-0.348779	0.0981162
BIOL	4	0.4635	0	18	28	0.82	0.851603	0.878914	0.469593	1.09489	0.993729
BIOL	4	0.4635	1	19	29	0.82	0.809854	0.801086	0.469593	0.175981	0.411913
BIOL	4	0.4635	1	22	33	0.817143	0.769351	0.728049	0.440746	-0.686375	-0.152552
BIOL	4	0.4635	0	19	23	0.8	0.816901	0.831506	0.267668	0.53515	0.510113
BIOL	4	0.4635	0	20	32	0.797143	0.790503	0.784765	0.238821	-0.0167225	0.142232
BIOL	4	0.4635	0	23	22	0.797143	0.825166	0.849383	0.238821	0.746221	0.625294
BIOL	4	0.4635	0	19	28	0.794286	0.808609	0.820988	0.209975	0.410957	0.394562
BIOL	4	0.4635	0	20	28	0.794286	0.810106	0.823778	0.209975	0.4439	0.41542
BIOL	4	0.4635	1	18	30	0.785714	0.811099	0.833037	0.123436	0.553226	0.429264
BIOL	4	0.4635	1	19	22	0.785714	0.834146	0.876	0.123436	1.06049	0.750444
BIOL	4	0.4635	0	17	26	0.78	0.81155	0.838815	0.065743	0.621444	0.43554
BIOL	4	0.4635	1	20	22	0.777143	0.818358	0.853975	0.0368966	0.800446	0.530417
BIOL	4	0.4635	1	20	28	0.774286	0.792199	0.807679	0.00805016	0.253821	0.165859
BIOL	4	0.4635	1	19	25	0.771429	0.737086	0.707407	-0.0207963	-0.930097	-0.602204
BIOL	4	0.4635	1	22	27	0.771429	0.770199	0.769136	-0.0207963	-0.201263	-0.140738
BIOL	4	0.4635	0	21	22	0.765714	0.761735	0.758296	-0.0784891	-0.329246	-0.258689
BIOL	4	0.4635	0	19	30	0.76	0.781232	0.79958	-0.136182	0.158198	0.0130219
BIOL	4	0.4635	0	18	21	0.76	0.809444	0.852173	-0.136182	0.779164	0.406191
BIOL	4	0.4635	1	19	30	0.76	0.809934	0.853086	-0.136182	0.789951	0.41302
BIOL	4	0.4635	0	20	32	0.757143	0.76747	0.776395	-0.165028	-0.115552	-0.178763
BIOL	4	0.4635	1	20	26	0.751429	0.763722	0.774346	-0.222721	-0.13975	-0.231001
BIOL	4	0.4635	1	19	26	0.751429	0.752238	0.752938	-0.222721	-0.392509	-0.391037
BIOL	4	0.4635	1	19	30	0.748571	0.719126	0.693679	-0.251568	-1.09219	-0.852503
BIOL	4	0.4635	1	20	24	0.748571	0.778384	0.804148	-0.251568	0.212131	-0.0266641
BIOL	4	0.4635	1	18	32	0.748571	0.827152	0.895062	-0.251568	1.28556	0.652982
BIOL	4	0.4635	0	19	26	0.742857	0.763325	0.781012	-0.30926	-0.0610356	-0.236539
BIOL	4	0.4635	0	20		0.737143	0.75902	0.777926	-0.366953	-0.0974773	-0.296529
BIOL	4	0.4635	1	22	22	0.734286	0.777894	0.81558	-0.3958	0.347111	-0.0334938
BIOL	4	0.4635	0	19	27	0.731429	0.622517	0.528395	-0.424646	-3.04372	-2.19888
BIOL	4	0.4635	1	21	27	0.728571	0.760119	0.787383	-0.453492	0.0141801	-0.281209
BIOL	4	0.4635	1	20	30	0.717143	0.793656	0.859778	-0.568878	0.868956	0.186164
BIOL	4	0.4635	1	19	27	0.714286	0.71906	0.723185	-0.597724	-0.743807	-0.853426
BIOL	4	0.4635	1	18	23	0.708571	0.690305	0.674519	-0.655417	-1.31842	-1.25416
BIOL	4	0.4635	1	25	22	0.702857	0.725245	0.744593	-0.71311	-0.491048	-0.767224
BIOL	4	0.4635	1	20	28	0.702857	0.753642	0.797531	-0.71311	0.134	-0.371471
BIOL	4	0.4635	0	20	25	0.7	0.627007	0.563926	-0.741956	-2.6242	-2.1363
BIOL	4	0.4635	1	19	21	0.691429	0.782265	0.860765	-0.828496	0.880618	0.0274196
BIOL	4	0.4635	1	20	24	0.688571	0.688079	0.687654	-0.857342	-1.16332	-1.28517
BIOL	4	0.4635	0	21	22	0.685714	0.759603	0.823457	-0.886189	0.440111	-0.288407
BIOL	4	0.4635	0	17	30	0.685714	0.772517	0.847531	-0.886189	0.724356	-0.108436
BIOL	4	0.4635	1	20	30	0.682857	0.684662	0.686222	-0.915035	-1.18023	-1.3328
BIOL	4	0.4635	0	20		0.68	0.766331	0.840938	-0.943881	0.646516	-0.194638
BIOL	4	0.4635	1	19	23	0.68	0.700225	0.717704	-0.943881	-0.808528	-1.11591
BIOL	4	0.4635	1	21		0.66	0.825113	0.967802	-1.14581	2.14442	0.624556
BIOL	4	0.4635	1	22	24	0.66	0.627245	0.598938	-1.14581	-2.2108	-2.13298
BIOL	4	0.4635	0	19		0.657143	0.736053	0.804247	-1.17465	0.213297	-0.616602
BIOL	4	0.4635	1	23		0.651429	0.70706	0.755136	-1.23235	-0.366563	-1.02066
BIOL	4	0.4635	0	21		0.642857	0.72951	0.804395	-1.31888	0.215047	-0.707787
BIOL	4	0.4635	1	21	23	0.64	0.477113	0.336346	-1.34773	-5.31126	-4.22526
BIOL	4	0.4635	1	20	28	0.637143	0.754636	0.856173	-1.37658	0.826392	-0.357627
BIOL	4	0.4635	0	18	21	0.625714	0.723788	0.808543	-1.49196	0.264024	-0.787529
BIOL	4	0.4635	1	20	23	0.597143	0.679099	0.749926	-1.78043	-0.428076	-1.41032
BIOL	4	0.4635	0	20	20	0.591429	0.663152	0.725136	-1.83812	-0.720776	-1.63256
BIOL	4	0.4635	0	21	23	0.577143	0.70257	0.810963	-1.98235	0.292595	-1.08324
BIOL	4	0.4635	0	20	20	0.548571	0.696914	0.825111	-2.27082	0.459643	-1.16205
BIOL	4	0.4635	0	21		0.502857	0.65747	0.791086	-2.73236	0.0579101	-1.71175
BIOL	4	0.4635	0	20	19
BIOL	4	0.4635	1	21	27
BIOL	4	0.4635	0	22	25
BIOL	4	0.4635	0	20	33
BIOL	4	0.4635	1	20	27
BIOL	4	0.4635	1	19	33
BIOL	4	0.4635	1	19	25
BIOL	4	0.4635	1	20	26
BIOL	5	0.4635	1	18	31	0.957143	0.880053	0.813432	1.7097	0.698108	1.75844
BIOL	5	0.4635	0	18	29	0.954286	0.860848	0.780099	1.68166	0.0603876	1.42186
BIOL	5	0.4635	1	18	27	0.951429	0.851325	0.764815	1.65362	-0.232019	1.25496
BIOL	5	0.4635	1	18	33	0.934286	0.883735	0.840049	1.48539	1.20734	1.82297
BIOL	5	0.4635	1	20	31	0.934286	0.843377	0.764815	1.48539	-0.232019	1.11569
BIOL	5	0.4635	0	18	30	0.917143	0.862477	0.815235	1.31716	0.732592	1.45041
BIOL	5	0.4635	0	21	28	0.914286	0.859682	0.812494	1.28912	0.680158	1.40143
BIOL	5	0.4635	1	18	32	0.911429	0.846927	0.791185	1.26108	0.272489	1.1779
BIOL	5	0.4635	1	20	34	0.911429	0.79147	0.687802	1.26108	-1.70539	0.206004
BIOL	5	0.4635	0	19	25	0.908571	0.838411	0.777778	1.23304	0.0159833	1.02865
BIOL	5	0.4635	0	19	24	0.902857	0.860371	0.823654	1.17696	0.893676	1.4135
BIOL	5	0.4635	0	21	32	0.9	0.859868	0.825185	1.14892	0.922964	1.40468
BIOL	5	0.4635	1	19	32	0.9	0.827152	0.764198	1.14892	-0.243829	0.831341
BIOL	5	0.4635	1	18	32	0.888571	0.812808	0.747333	1.03677	-0.566468	0.579953
BIOL	5	0.4635	0	21		0.882857	0.840901	0.804642	0.980692	0.529939	1.07228
BIOL	5	0.4635	0	19	28	0.882857	0.825113	0.77521	0.980692	-0.0331448	0.795595
BIOL	5	0.4635	1	20	34	0.874286	0.771603	0.682864	0.896576	-1.79987	-0.142179
BIOL	5	0.4635	0	19	27	0.874286	0.814238	0.762346	0.896576	-0.279258	0.605022
BIOL	5	0.4635	0	16	33	0.871429	0.823258	0.78163	0.868537	0.0896755	0.763097
BIOL	5	0.4635	0	19	28	0.865714	0.855629	0.846914	0.81246	1.33866	1.3304
BIOL	5	0.4635	1	22	26	0.865714	0.849589	0.835654	0.81246	1.12326	1.22456
BIOL	5	0.4635	0	19	30	0.86	0.831894	0.807605	0.756383	0.586625	0.914441
BIOL	5	0.4635	1	20	32	0.857143	0.721934	0.605086	0.728344	-3.28788	-1.01264
BIOL	5	0.4635	1	21	30	0.854286	0.79706	0.747605	0.700306	-0.561272	0.30396
BIOL	5	0.4635	1	18	30	0.854286	0.832742	0.814123	0.700306	0.711335	0.929297
BIOL	5	0.4635	1	20	30	0.848571	0.781126	0.72284	0.644228	-1.03507	0.0247169
BIOL	5	0.4635	1	18		0.845714	0.818954	0.795827	0.61619	0.361297	0.687658
BIOL	5	0.4635	0	20	31	0.837143	0.813907	0.793827	0.532074	0.323034	0.599219
BIOL	5	0.4635	0	19	29	0.837143	0.812993	0.792123	0.532074	0.290439	0.583203
BIOL	5	0.4635	0	18	29	0.834286	0.850503	0.864519	0.504035	1.67547	1.24057
BIOL	5	0.4635	0	20	30	0.834286	0.848424	0.860642	0.504035	1.60131	1.20413
BIOL	5	0.4635	1	26		0.834286	0.794119	0.759407	0.504035	-0.335472	0.252429
BIOL	5	0.4635	1	26		0.828571	0.789695	0.756099	0.447958	-0.398771	0.1749
BIOL	5	0.4635	1	19	28	0.828571	0.819722	0.812074	0.447958	0.672127	0.701121
BIOL	5	0.4635	0	23		0.825714	0.754159	0.692321	0.419919	-1.61894	-0.447884
BIOL	5	0.4635	1	25	28	0.817143	0.748715	0.68958	0.335804	-1.67138	-0.543286
BIOL	5	0.4635	0	22	32	0.811429	0.814424	0.817012	0.279726	0.766604	0.608272
BIOL	5	0.4635	1	19	27	0.808571	0.807656	0.806864	0.251688	0.572454	0.489658
BIOL	5	0.4635	0	21	28	0.797143	0.807722	0.816864	0.139533	0.76377	0.490818
BIOL	5	0.4635	1	21	26	0.794286	0.798093	0.801383	0.111495	0.467584	0.322065
BIOL	5	0.4635	1	18	27	0.791429	0.759232	0.731407	0.0834561	-0.871157	-0.358981
BIOL	5	0.4635	1	20	29	0.788571	0.790728	0.792593	0.0554175	0.299415	0.193005
BIOL	5	0.4635	0	19	27	0.782857	0.758848	0.738099	-0.000659731	-0.743141	-0.365713
BIOL	5	0.4635	1	19	32	0.782857	0.767629	0.754469	-0.000659731	-0.429949	-0.211816
BIOL	5	0.4635	0	19	28	0.782857	0.806543	0.827012	-0.000659731	0.95792	0.470159
BIOL	5	0.4635	0	20	27	0.78	0.786185	0.791531	-0.0286983	0.279102	0.113388
BIOL	5	0.4635	1	19	29	0.771429	0.788887	0.803975	-0.112814	0.517185	0.16074
BIOL	5	0.4635	0	19	30	0.768571	0.800384	0.827877	-0.140853	0.974454	0.362222
BIOL	5	0.4635	1	19	23	0.768571	0.757616	0.748148	-0.140853	-0.55088	-0.3873
BIOL	5	0.4635	0	19	29	0.762857	0.800993	0.833951	-0.19693	1.09066	0.3729
BIOL	5	0.4635	1	18	24	0.76	0.774172	0.78642	-0.224969	0.181318	-0.0971472
BIOL	5	0.4635	1	19	28	0.757143	0.781457	0.802469	-0.253007	0.488369	0.03052
BIOL	5	0.4635	0	19	25	0.757143	0.778053	0.796123	-0.253007	0.366966	-0.0291354
BIOL	5	0.4635	0	19	23	0.754286	0.779748	0.801753	-0.281046	0.47467	0.000576204
BIOL	5	0.4635	0	17	22	0.751429	0.774914	0.79521	-0.309084	0.349488	-0.0841484
BIOL	5	0.4635	1	20	35	0.748571	0.764755	0.778741	-0.337123	0.0344064	-0.262186
BIOL	5	0.4635	1	18	32	0.745714	0.747682	0.749383	-0.365162	-0.52726	-0.561391
BIOL	5	0.4635	0	20	26	0.742857	0.771854	0.796914	-0.3932	0.382082	-0.137769
BIOL	5	0.4635	0	21		0.74	0.766225	0.788889	-0.421239	0.228557	-0.23642
BIOL	5	0.4635	1	20	28	0.734286	0.752834	0.768864	-0.477316	-0.154548	-0.471096
BIOL	5	0.4635	0	18	25	0.725714	0.750662	0.772222	-0.561432	-0.0903035	-0.509164
BIOL	5	0.4635	1	19	27	0.725714	0.725748	0.725778	-0.561432	-0.978861	-0.945786
BIOL	5	0.4635	0	18	27	0.722857	0.728066	0.732568	-0.589471	-0.848955	-0.905164
BIOL	5	0.4635	1	19	25	0.722857	0.769391	0.809605	-0.589471	0.624888	-0.180943
BIOL	5	0.4635	1	20		0.72	0.701987	0.68642	-0.617509	-1.73184	-1.36221
BIOL	5	0.4635	1	21	27	0.717143	0.747166	0.773111	-0.645548	-0.0732976	-0.570444
BIOL	5	0.4635	0	21		0.717143	0.751099	0.780444	-0.645548	0.067001	-0.501504
BIOL	5	0.4635	1	20	29	0.708571	0.701245	0.694914	-0.729664	-1.56934	-1.37521
BIOL	5	0.4635	0	21		0.7	0.707457	0.713901	-0.81378	-1.20608	-1.26635
BIOL	5	0.4635	1	20	27	0.691429	0.751166	0.80279	-0.897895	0.49451	-0.500343
BIOL	5	0.4635	1	19	28	0.685714	0.681868	0.678543	-0.953973	-1.88253	-1.71481
BIOL	5	0.4635	0	20	23	0.682857	0.711589	0.73642	-0.982011	-0.775263	-1.19392
BIOL	5	0.4635	1	19	24	0.665714	0.734517	0.793975	-1.15024	0.325868	-0.792121
BIOL	5	0.4635	0	19	27	0.662857	0.742636	0.81158	-1.17828	0.662679	-0.64983
BIOL	5	0.4635	1	19		0.657143	0.685245	0.709531	-1.23436	-1.28969	-1.65562
BIOL	5	0.4635	0	20	19	0.657143	0.735351	0.802938	-1.23436	0.497344	-0.777497
BIOL	5	0.4635	0	20	27	0.654286	0.69743	0.734716	-1.2624	-0.807857	-1.44206
BIOL	5	0.4635	0	19	27	0.64	0.712093	0.774395	-1.40259	-0.0487335	-1.1851
BIOL	5	0.4635	0	18	27	0.605714	0.783364	0.936889	-1.73905	3.06004	0.0639455
BIOL	5	0.4635	1	19	27	0.594286	0.683695	0.760963	-1.85121	-0.305711	-1.68277
BIOL	5	0.4635	0	19	28	0.591429	0.743152	0.874272	-1.87925	1.86207	-0.640777
BIOL	5	0.4635	0	20	25	0.58	0.697788	0.79958	-1.9914	0.4331	-1.4358
BIOL	5	0.4635	1	21	20	0.557143	0.63253	0.697679	-2.21571	-1.51644	-2.57946
BIOL	5	0.4635	1	22		0.545714	0.681126	0.798148	-2.32786	0.405702	-1.72781
BIOL	5	0.4635	1	19		0.534286	0.608026	0.671753	-2.44002	-2.01244	-3.00889
BIOL	5	0.4635	0	20	31
BIOL	5	0.4635	0	18	27
BIOL	5	0.4635	1	20	25
BIOL	5	0.4635	1	23
BIOL	5	0.4635	1	22
BIOL	6	0.5	1	20	26	0.988917	1.0012	1.01348	1.79011	0.795938	1.75318
BIOL	6	0.5	0	17		0.958333	0.9855	1.01267	1.54545	0.786206	1.56372
BIOL	6	0.5	0	20	32	0.95275	0.9931	1.03345	1.50078	1.03389	1.65543
BIOL	6	0.5	0	20	31	0.951417	0.9731	0.994783	1.49012	0.573079	1.41408
BIOL	6	0.5	1	19	25	0.950083	0.9845	1.01892	1.47945	0.860691	1.55165
BIOL	6	0.5	1	23	30	0.95	0.9754	1.0008	1.47878	0.644784	1.44183
BIOL	6	0.5	1	20	30	0.94725	0.9833	1.01935	1.45678	0.865855	1.53717
BIOL	6	0.5	1	17		0.940333	0.9616	0.982867	1.40145	0.431062	1.2753
BIOL	6	0.5	1	19	29	0.936167	0.9339	0.931633	1.36812	-0.179516	0.941015
BIOL	6	0.5	0	24	27	0.926417	0.9629	0.999383	1.29012	0.6279	1.29098
BIOL	6	0.5	0	17		0.925	0.971	1.017	1.27879	0.837849	1.38873
BIOL	6	0.5	1	17		0.925	0.9578	0.9906	1.27879	0.523224	1.22944
BIOL	6	0.5	0	19	26	0.925	0.9477	0.9704	1.27879	0.282489	1.10755
BIOL	6	0.5	1	19	33	0.920833	0.951	0.981167	1.24545	0.410802	1.14738
BIOL	6	0.5	0	22	32	0.920833	0.964	1.00717	1.24545	0.720659	1.30426
BIOL	6	0.5	1	25	23	0.9195	0.9452	0.9709	1.23479	0.288448	1.07738
BIOL	6	0.5	1	17		0.915333	0.9672	1.01907	1.20145	0.862478	1.34288
BIOL	6	0.5	0	22	30	0.913917	0.9687	1.02348	1.19012	0.915114	1.36098
BIOL	6	0.5	0	17		0.9125	0.9676	1.0227	1.17879	0.905779	1.3477
BIOL	6	0.5	1	20	32	0.911167	0.9727	1.03423	1.16812	1.04323	1.40925
BIOL	6	0.5	1	19	24	0.906917	0.9414	0.975883	1.13412	0.347837	1.03152
BIOL	6	0.5	1	19	33	0.906917	0.9452	0.983483	1.13412	0.438411	1.07738
BIOL	6	0.5	0	20		0.90275	0.9328	0.96285	1.10079	0.192511	0.927741
BIOL	6	0.5	1	19	28	0.901417	0.9707	1.03998	1.09012	1.11175	1.38511
BIOL	6	0.5	1	18	29	0.9	0.9655	1.031	1.07879	1.00469	1.32236
BIOL	6	0.5	1	19	28	0.898667	0.915	0.931333	1.06812	-0.183092	0.712932
BIOL	6	0.5	1	18		0.895833	0.9235	0.951167	1.04546	0.053274	0.815509
BIOL	6	0.5	0	19		0.890333	0.9325	0.974667	1.00146	0.333337	0.92412
BIOL	6	0.5	1	20	26	0.89025	0.9132	0.93615	1.00079	-0.125688	0.69121
BIOL	6	0.5	0	19	27	0.888917	0.9602	1.03148	0.990123	1.01045	1.2584
BIOL	6	0.5	1	18	30	0.888917	0.9386	0.988283	0.990123	0.495615	0.997734
BIOL	6	0.5	1	25	33	0.888917	0.7896	0.690283	0.990123	-3.05583	-0.80038
BIOL	6	0.5	1	16	26	0.886167	0.9478	1.00943	0.968123	0.747672	1.10876
BIOL	6	0.5	0	22	21	0.886167	0.9405	0.994833	0.968123	0.573675	1.02066
BIOL	6	0.5	0	18	26	0.88475	0.9261	0.96745	0.95679	0.247332	0.846886
BIOL	6	0.5	1	18	30	0.881917	0.913	0.944083	0.934124	-0.0311423	0.688797
BIOL	6	0.5	0	17		0.879167	0.952	1.02483	0.912124	0.931203	1.15944
BIOL	6	0.5	1	19	31	0.876417	0.9375	0.998583	0.890124	0.618366	0.98446
BIOL	6	0.5	0	20	29	0.876417	0.9355	0.994583	0.890124	0.570696	0.960324
BIOL	6	0.5	1	20	33	0.876417	0.9551	1.03378	0.890124	1.03787	1.19685
BIOL	6	0.5	0	19	31	0.876417	0.9061	0.935783	0.890124	-0.130058	0.605528
BIOL	6	0.5	1	18	25	0.875	0.9316	0.9882	0.878791	0.494622	0.913259
BIOL	6	0.5	0	20	25	0.875	0.9503	1.0256	0.878791	0.94034	1.13893
BIOL	6	0.5	0	18	33	0.875	0.9411	1.0072	0.878791	0.721056	1.0279
BIOL	6	0.5	1	19	26	0.873667	0.8425	0.811333	0.868124	-1.6132	-0.161989
BIOL	6	0.5	1	20	30	0.873583	0.9037	0.933817	0.867458	-0.153496	0.576565
BIOL	6	0.5	0	19	28	0.868083	0.9404	1.01272	0.823458	0.786802	1.01946
BIOL	6	0.5	0	18		0.866667	0.9264	0.986133	0.812125	0.469992	0.850506
BIOL	6	0.5	1	19	29	0.86525	0.9183	0.97135	0.800792	0.293811	0.752756
BIOL	6	0.5	0	19	28	0.86525	0.8938	0.92235	0.800792	-0.290151	0.457093
BIOL	6	0.5	1	20	28	0.86525	0.9212	0.97715	0.800792	0.362933	0.787753
BIOL	6	0.5	1	20	26	0.863917	0.9334	1.00288	0.790125	0.669612	0.934981
BIOL	6	0.5	1	20	24	0.863917	0.9498	1.03568	0.790125	1.06051	1.13289
BIOL	6	0.5	0	17	30	0.861083	0.9083	0.955517	0.767459	0.105115	0.632078
BIOL	6	0.5	1	20	28	0.861083	0.9467	1.03232	0.767459	1.02039	1.09548
BIOL	6	0.5	1	20	34	0.85975	0.8901	0.92045	0.756792	-0.312795	0.412442
BIOL	6	0.5	0	20	26	0.858333	0.9218	0.985267	0.745459	0.459664	0.794994
BIOL	6	0.5	1	19	34	0.857	0.811	0.765	0.734793	-2.16538	-0.542127
BIOL	6	0.5	1	21	24	0.856917	0.804	0.751083	0.734126	-2.33124	-0.626602
BIOL	6	0.5	1	20	26	0.856917	0.9194	0.981883	0.734126	0.419343	0.766031
BIOL	6	0.5	1	20	28	0.855583	0.9254	0.995217	0.723459	0.578244	0.838438
BIOL	6	0.5	0	20	25	0.854167	0.917	0.979833	0.712126	0.394912	0.737068
BIOL	6	0.5	0	18	30	0.852833	0.9426	1.03237	0.70146	1.02098	1.04601
BIOL	6	0.5	1	19	28	0.84725	0.9438	1.04035	0.656793	1.11612	1.06049
BIOL	6	0.5	1	19	33	0.845833	0.7465	0.647167	0.64546	-3.56967	-1.32051
BIOL	6	0.5	1	19	22	0.844417	0.9183	0.992183	0.634127	0.542094	0.752756
BIOL	6	0.5	1	32		0.841667	0.9293	1.01693	0.612127	0.837054	0.885503
BIOL	6	0.5	0	20	27	0.838917	0.8723	0.905683	0.590128	-0.488778	0.197634
BIOL	6	0.5	0	22	28	0.838833	0.8056	0.772367	0.589461	-2.07759	-0.607294
BIOL	6	0.5	1	19	34	0.838833	0.8207	0.802567	0.589461	-1.71768	-0.425069
BIOL	6	0.5	1	19	33	0.8375	0.9088	0.9801	0.578794	0.39809	0.638111
BIOL	6	0.5	1	20	27	0.836083	0.9316	1.02712	0.567461	0.958415	0.913259
BIOL	6	0.5	0	19		0.83475	0.914	0.99325	0.556795	0.554806	0.700864
BIOL	6	0.5	1	21	30	0.827833	0.869	0.910167	0.501462	-0.435347	0.15781
BIOL	6	0.5	0	20	28	0.827833	0.8422	0.856567	0.501462	-1.07413	-0.165609
BIOL	6	0.5	1	19	26	0.82775	0.9243	1.02085	0.500795	0.883731	0.825164
BIOL	6	0.5	0	20	28	0.826417	0.8724	0.918383	0.490129	-0.337424	0.198841
BIOL	6	0.5	1	20	23	0.823667	0.8593	0.894933	0.468129	-0.616892	0.0407514
BIOL	6	0.5	0	20	27	0.82225	0.9202	1.01815	0.456796	0.851554	0.775685
BIOL	6	0.5	0	19	23	0.8195	0.8967	0.9739	0.434796	0.3242	0.49209
BIOL	6	0.5	1	20		0.8195	0.8904	0.9613	0.434796	0.174039	0.416062
BIOL	6	0.5	1	18	27	0.813917	0.9089	1.00388	0.39013	0.68153	0.639318
BIOL	6	0.5	1	20	23	0.813917	0.8996	0.985283	0.39013	0.459862	0.527087
BIOL	6	0.5	0	19	29	0.8125	0.9014	0.9903	0.378797	0.519649	0.548809
BIOL	6	0.5	0	17	25	0.80975	0.902	0.99425	0.356797	0.566723	0.55605
BIOL	6	0.5	1	18	29	0.807	0.8934	0.9798	0.334797	0.394514	0.452266
BIOL	6	0.5	0	17	21	0.801417	0.875	0.948583	0.290131	0.0224869	0.230217
BIOL	6	0.5	1	20	31	0.8	0.9084	1.0168	0.278798	0.835465	0.633284
BIOL	6	0.5	1	22	32	0.8	0.8911	0.9822	0.278798	0.423116	0.42451
BIOL	6	0.5	1	20	29	0.798583	0.9141	1.02962	0.267465	0.988209	0.702071
BIOL	6	0.5	0	18	28	0.798583	0.9021	1.00562	0.267465	0.702187	0.557257
BIOL	6	0.5	1	20	29	0.798583	0.8654	0.932217	0.267465	-0.172564	0.114365
BIOL	6	0.5	1	22	30	0.79725	0.7268	0.65635	0.256798	-3.46023	-1.55824
BIOL	6	0.5	0	18	25	0.79725	0.91	1.02275	0.256798	0.906375	0.652593
BIOL	6	0.5	1	19	31	0.795833	0.9031	1.01037	0.245465	0.758795	0.569325
BIOL	6	0.5	1	21	25	0.794417	0.887	0.979583	0.234132	0.391932	0.375032
BIOL	6	0.5	1	19		0.790333	0.8817	0.973067	0.201466	0.314269	0.311072
BIOL	6	0.5	1	21	24	0.79025	0.8815	0.97275	0.200799	0.310495	0.308658
BIOL	6	0.5	1	19	28	0.79025	0.8505	0.91075	0.200799	-0.428395	-0.065446
BIOL	6	0.5	0	22		0.788917	0.8746	0.960283	0.190132	0.161923	0.22539
BIOL	6	0.5	0	20		0.7875	0.893	0.9985	0.178799	0.617373	0.447439
BIOL	6	0.5	0	19	24	0.786167	0.8731	0.960033	0.168133	0.158943	0.207288
BIOL	6	0.5	1	20	25	0.786167	0.8968	1.00743	0.168133	0.723837	0.493297
BIOL	6	0.5	1	19	27	0.78475	0.8917	0.99865	0.156799	0.619161	0.431751
BIOL	6	0.5	0	19	22	0.78475	0.8946	1.00445	0.156799	0.688283	0.466748
BIOL	6	0.5	1	20	23	0.783333	0.9072	1.03107	0.145466	1.00549	0.618803
BIOL	6	0.5	1	18	22	0.783333	0.8151	0.846867	0.145466	-1.18973	-0.492649
BIOL	6	0.5	1	22	30	0.783333	0.783	0.782667	0.145466	-1.95484	-0.880028
BIOL	6	0.5	1	17	24	0.782	0.879	0.976	0.1348	0.349227	0.278489
BIOL	6	0.5	0	20	23	0.779167	0.8669	0.954633	0.112133	0.0945883	0.132467
BIOL	6	0.5	0	19	24	0.779167	0.8882	0.997233	0.112133	0.602278	0.389513
BIOL	6	0.5	0	19	27	0.779167	0.8517	0.924233	0.112133	-0.267706	-0.0509645
BIOL	6	0.5	1	19	26	0.776417	0.8887	1.00098	0.0901336	0.646969	0.395547
BIOL	6	0.5	0	21		0.775083	0.8878	1.00052	0.079467	0.641407	0.384686
BIOL	6	0.5	1	22		0.775	0.8404	0.9058	0.0788004	-0.487387	-0.187332
BIOL	6	0.5	0	19	24	0.7695	0.8922	1.0149	0.0348009	0.812822	0.437785
BIOL	6	0.5	0	19	29	0.763917	0.8829	1.00188	-0.00986523	0.657694	0.325553
BIOL	6	0.5	1	20	34	0.755583	0.7945	0.833417	-0.0765311	-1.35002	-0.741247
BIOL	6	0.5	0	20	22	0.755583	0.8805	1.00542	-0.0765311	0.699803	0.29659
BIOL	6	0.5	1	19	30	0.7555	0.8692	0.9829	-0.0771978	0.431459	0.160223
BIOL	6	0.5	1	21	26	0.754167	0.7873	0.820433	-0.0878643	-1.50475	-0.828136
BIOL	6	0.5	0	18	27	0.752833	0.8238	0.894767	-0.0985308	-0.618878	-0.387658
BIOL	6	0.5	0	20	31	0.750083	0.8491	0.948117	-0.120531	0.0169253	-0.082341
BIOL	6	0.5	0	21	28	0.748667	0.7762	0.803733	-0.131864	-1.70378	-0.962089
BIOL	6	0.5	0	21	26	0.743083	0.7864	0.829717	-0.17653	-1.39412	-0.838997
BIOL	6	0.5	1	22	22	0.741667	0.8461	0.950533	-0.187863	0.0457262	-0.118545
BIOL	6	0.5	1	19	30	0.741667	0.76	0.778333	-0.187863	-2.00648	-1.15759
BIOL	6	0.5	1	20		0.740333	0.8158	0.891267	-0.19853	-0.66059	-0.484201
BIOL	6	0.5	1	18	26	0.737583	0.8489	0.960217	-0.220529	0.161128	-0.0847546
BIOL	6	0.5	0	22	25	0.731917	0.8625	0.993083	-0.265862	0.55282	0.0793686
BIOL	6	0.5	0	20	25	0.730583	0.8342	0.937817	-0.276529	-0.105826	-0.262152
BIOL	6	0.5	1	19	26	0.72925	0.8006	0.87195	-0.287195	-0.890798	-0.667633
BIOL	6	0.5	1	19	27	0.72925	0.8179	0.90655	-0.287195	-0.478449	-0.458859
BIOL	6	0.5	0	20	29	0.725	0.8766	1.0282	-0.321195	0.971326	0.249526
BIOL	6	0.5	0	18	27	0.720833	0.824	0.927167	-0.354528	-0.232748	-0.385245
BIOL	6	0.5	0	19	23	0.7195	0.8633	1.0071	-0.365194	0.719864	0.0890229
BIOL	6	0.5	0	19	27	0.713917	0.8699	1.02588	-0.40986	0.943716	0.168671
BIOL	6	0.5	1	21	27	0.713917	0.7834	0.852883	-0.40986	-1.11803	-0.875201
BIOL	6	0.5	0	32		0.713833	0.8395	0.965167	-0.410527	0.22012	-0.198193
BIOL	6	0.5	0	20	22	0.711167	0.7288	0.746433	-0.43186	-2.38665	-1.53411
BIOL	6	0.5	1	20	23	0.709667	0.8312	0.952733	-0.44386	0.0719449	-0.298356
BIOL	6	0.5	0	20	25	0.707	0.7928	0.8786	-0.465193	-0.811546	-0.761763
BIOL	6	0.5	0	18	29	0.70425	0.8438	0.98335	-0.487193	0.436822	-0.146301
BIOL	6	0.5	0	21	29	0.704167	0.7169	0.729633	-0.48786	-2.58687	-1.67771
BIOL	6	0.5	0	19		0.702833	0.8186	0.934367	-0.498526	-0.146942	-0.450411
BIOL	6	0.5	1	22		0.701417	0.721	0.740583	-0.509859	-2.45637	-1.62824
BIOL	6	0.5	0	20	27	0.695833	0.8521	1.00837	-0.554525	0.73496	-0.0461373
BIOL	6	0.5	1	27		0.695833	0.8061	0.916367	-0.554525	-0.361458	-0.60126
BIOL	6	0.5	0	20	23	0.6945	0.8461	0.9977	-0.565192	0.607839	-0.118545
BIOL	6	0.5	0	20	29	0.693083	0.7679	0.842717	-0.576525	-1.23919	-1.06225
BIOL	6	0.5	1	19	22	0.693083	0.839	0.984917	-0.576525	0.455493	-0.204227
BIOL	6	0.5	1	25	19	0.690333	0.8583	1.02627	-0.598525	0.948285	0.0286835
BIOL	6	0.5	0	19	28	0.686167	0.707	0.727833	-0.631858	-2.60832	-1.79719
BIOL	6	0.5	0	17	27	0.686167	0.8432	1.00023	-0.631858	0.63803	-0.153541
BIOL	6	0.5	0	19	26	0.68475	0.7332	0.78165	-0.643191	-1.96696	-1.48101
BIOL	6	0.5	0	19	24	0.683333	0.851	1.01867	-0.654524	0.857711	-0.059412
BIOL	6	0.5	0	21	27	0.681917	0.8429	1.00388	-0.665857	0.68153	-0.157162
BIOL	6	0.5	0	23		0.681917	0.7464	0.810883	-0.665857	-1.61857	-1.32171
BIOL	6	0.5	0	20	24	0.67775	0.8021	0.92645	-0.69919	-0.241289	-0.649531
BIOL	6	0.5	0	19	26	0.67775	0.8239	0.97005	-0.69919	0.278318	-0.386452
BIOL	6	0.5	1	20	26	0.67775	0.8258	0.97385	-0.69919	0.323605	-0.363523
BIOL	6	0.5	0	22	24	0.675	0.754	0.833	-0.72119	-1.35499	-1.23
BIOL	6	0.5	0	20	27	0.675	0.8405	1.006	-0.72119	0.706755	-0.186125
BIOL	6	0.5	0	22	24	0.6695	0.7789	0.8883	-0.76519	-0.695945	-0.929506
BIOL	6	0.5	0	19	27	0.665333	0.7882	0.911067	-0.798523	-0.424621	-0.817275
BIOL	6	0.5	1	28		0.656917	0.7693	0.881683	-0.865855	-0.7748	-1.04536
BIOL	6	0.5	0	20		0.65275	0.7995	0.94625	-0.899188	-0.00532084	-0.680908
BIOL	6	0.5	0	22		0.645833	0.82	0.994167	-0.954521	0.56573	-0.433516
BIOL	6	0.5	1	19	24	0.6445	0.8332	1.0219	-0.965187	0.896245	-0.27422
BIOL	6	0.5	0	21	20	0.633333	0.8173	1.00127	-1.05452	0.650345	-0.4661
BIOL	6	0.5	0	20	20	0.631917	0.812	0.992083	-1.06585	0.540902	-0.530059
BIOL	6	0.5	1	23		0.62925	0.7725	0.91575	-1.08719	-0.368807	-1.00674
BIOL	6	0.5	0	18	28	0.62775	0.7428	0.85785	-1.09919	-1.05884	-1.36516
BIOL	6	0.5	1	19		0.62775	0.8153	1.00285	-1.09919	0.669215	-0.490235
BIOL	6	0.5	0	22		0.625	0.8029	0.9808	-1.12119	0.406432	-0.639877
BIOL	6	0.5	1	20		0.619417	0.7748	0.930183	-1.16585	-0.196797	-0.978984
BIOL	6	0.5	0	19	25	0.618083	0.6259	0.633717	-1.17652	-3.72996	-2.77589
BIOL	6	0.5	0	23	20	0.618083	0.691	0.763917	-1.17652	-2.17829	-1.99027
BIOL	6	0.5	0	19		0.607	0.8017	0.9964	-1.26518	0.592346	-0.654359
BIOL	6	0.5	1	25	18	0.605583	0.7789	0.952217	-1.27652	0.0657874	-0.929506
BIOL	6	0.5	0	21	24	0.601417	0.7937	0.985983	-1.30985	0.468205	-0.750902
BIOL	6	0.5	1	21	22	0.59725	0.7735	0.94975	-1.34318	0.0363907	-0.994673
BIOL	6	0.5	0	20		0.580583	0.7919	1.00322	-1.47651	0.673584	-0.772624
BIOL	6	0.5	0	22		0.579167	0.7987	1.01823	-1.48785	0.852547	-0.690562
BIOL	6	0.5	0	19		0.576417	0.7789	0.981383	-1.50985	0.413384	-0.929506
BIOL	6	0.5	0	22		0.563917	0.7516	0.939283	-1.60985	-0.0883467	-1.25896
BIOL	6	0.5	0	19		0.54725	0.753	0.95875	-1.74318	0.143649	-1.24206
BIOL	6	0.5	0	19	29	0.5445	0.7544	0.9643	-1.76518	0.209792	-1.22517
BIOL	6	0.5	1	20	25	0.544417	0.6876	0.830783	-1.76584	-1.38141	-2.0313
BIOL	6	0.5	1	21	22	0.533417	0.7109	0.888383	-1.85384	-0.694952	-1.75012
BIOL	6	0.5	0	22	22	0.533333	0.7302	0.927067	-1.85451	-0.23394	-1.51721
BIOL	6	0.5	1	24		0.530583	0.7038	0.877017	-1.87651	-0.830415	-1.8358
BIOL	6	0.5	1	21	17	0.498583	0.6837	0.868817	-2.13251	-0.928139	-2.07837
BIOL	6	0.5	1	21		0.495833	0.6631	0.830367	-2.15451	-1.38637	-2.32697
BIOL	6	0.5	0	20	19	0.494417	0.7393	0.984183	-2.16584	0.446753	-1.40739
BIOL	6	0.5	0	22		0.493083	0.7062	0.919317	-2.17651	-0.326301	-1.80684
BIOL	6	0.5	1	20	19	0.4875	0.7468	1.0061	-2.22117	0.707947	-1.31689
BIOL	6	0.5	1	19	26	0.483333	0.6181	0.752867	-2.25451	-2.30998	-2.87002
BIOL	6	0.5	0	19	23	0.470833	0.708	0.945167	-2.3545	-0.0182316	-1.78512
BIOL	6	0.5	0	22	18	0.456917	0.7022	0.947483	-2.46584	0.00937751	-1.85511
BIOL	6	0.5	0	23		0.438917	0.7301	1.02128	-2.60983	0.888896	-1.51842
BIOL	6	0.5	0	21	19	0.43475	0.69	0.94525	-2.64317	-0.0172384	-2.00234
BIOL	6	0.5	0	20		0.430583	0.6879	0.945217	-2.6765	-0.0176357	-2.02768
BIOL	6	0.5	1	23
BIOL	6	0.5	0	27
BIOL	6	0.5	1	19	29
BIOL	6	0.5	0	22	28
BIOL	6	0.5	1	22	23
BIOL	6	0.5	0	20	26
BIOL	6	0.5	0	20	23
BIOL	6	0.5	0	19
BIOL	6	0.5	0	20	25
BIOL	6	0.5	1	22
BIOL	6	0.5	0	23
BIOL	6	0.5	0	21	29
BIOL	6	0.5	0	16
BIOL	6	0.5	1	22
BIOL	6	0.5	0	20	32
BIOL	6	0.5	0	18	32
BIOL	6	0.5	1	20	32
BIOL	6	0.5	1	19	31
BIOL	6	0.5	1	18	31
BIOL	6	0.5	1	18	34
BIOL	6	0.5	1	17	34
BIOL	6	0.5	0	21	31
BIOL	6	0.5	0	20
BIOL	6	0.5	0	19	32
BIOL	6	0.5	1	19	35
BIOL	6	0.5	1	19	32
BIOL	7	0.52	0	16	36	0.984615	0.98683	0.989229	2.62464	1.39588	2.36573
BIOL	7	0.52	0	19	24	0.907692	0.91197	0.916604	1.99642	0.634689	1.59922
BIOL	7	0.52	0	19		0.892308	0.9232	0.956667	1.87078	1.05459	1.7142
BIOL	7	0.52	0	20	29	0.884615	0.91518	0.948292	1.80796	0.966807	1.63208
BIOL	7	0.52	0	16		0.884615	0.92055	0.959479	1.80796	1.08406	1.68707
BIOL	7	0.52	0	20	31	0.861538	0.91206	0.966792	1.6195	1.16071	1.60014
BIOL	7	0.52	0	19	34	0.861538	0.90719	0.956646	1.6195	1.05437	1.55027
BIOL	7	0.52	1	21		0.861538	0.918	0.979167	1.6195	1.29041	1.66096
BIOL	7	0.52	1	19	32	0.853846	0.88958	0.928292	1.55668	0.757186	1.36996
BIOL	7	0.52	0	19	35	0.853846	0.9006	0.95125	1.55668	0.997814	1.4828
BIOL	7	0.52	1	21	34	0.853846	0.88334	0.915292	1.55668	0.620933	1.30607
BIOL	7	0.52	0	19	31	0.853846	0.9025	0.955208	1.55668	1.0393	1.50225
BIOL	7	0.52	0	19	29	0.846154	0.90125	0.960938	1.49385	1.09935	1.48945
BIOL	7	0.52	0	20	31	0.838462	0.882	0.929167	1.43103	0.766357	1.29234
BIOL	7	0.52	0	21	28	0.838462	0.85812	0.879417	1.43103	0.244925	1.04783
BIOL	7	0.52	0	21	33	0.838462	0.91283	0.993396	1.43103	1.43955	1.60802
BIOL	7	0.52	0	19	27	0.807692	0.86012	0.916917	1.17975	0.637965	1.06831
BIOL	7	0.52	1	19	30	0.807692	0.86733	0.931937	1.17975	0.795399	1.14213
BIOL	7	0.52	0	21	30	0.8	0.8511	0.906458	1.11693	0.52835	0.975951
BIOL	7	0.52	0	20	28	0.8	0.86297	0.931187	1.11693	0.787538	1.09749
BIOL	7	0.52	0	23	25	0.792308	0.81596	0.841583	1.0541	-0.151607	0.616143
BIOL	7	0.52	0	19	32	0.792308	0.84922	0.910875	1.0541	0.574642	0.956701
BIOL	7	0.52	0	19	26	0.792308	0.87041	0.955021	1.0541	1.03734	1.17367
BIOL	7	0.52	0	18	25	0.792308	0.84633	0.904854	1.0541	0.511537	0.92711
BIOL	7	0.52	0	19	27	0.784615	0.85383	0.928813	0.991283	0.762645	1.0039
BIOL	7	0.52	0	19	32	0.776923	0.85183	0.932979	0.928462	0.806316	0.983426
BIOL	7	0.52	0	21		0.776923	0.81554	0.857375	0.928462	0.0139057	0.611843
BIOL	7	0.52	0	21	22	0.776923	0.85266	0.934708	0.928462	0.82444	0.991924
BIOL	7	0.52	0	19	30	0.769231	0.8393	0.915208	0.865641	0.620059	0.855128
BIOL	7	0.52	0	21	25	0.761538	0.8595	0.965625	0.802819	1.14848	1.06196
BIOL	7	0.52	0	18	35	0.761538	0.81344	0.869667	0.802819	0.142735	0.59034
BIOL	7	0.52	0	20	31	0.753846	0.83283	0.918396	0.739998	0.653468	0.78888
BIOL	7	0.52	1	19	27	0.746154	0.8073	0.873542	0.677177	0.183349	0.527471
BIOL	7	0.52	1	20	31	0.746154	0.82919	0.919146	0.677177	0.661329	0.751609
BIOL	7	0.52	1	20	31	0.746154	0.8498	0.962083	0.677177	1.11136	0.96264
BIOL	7	0.52	0	20	31	0.738462	0.79117	0.848271	0.614355	-0.0815155	0.362311
BIOL	7	0.52	0	26	29	0.738462	0.82363	0.915896	0.614355	0.627265	0.694678
BIOL	7	0.52	1	22	30	0.738462	0.7971	0.860625	0.614355	0.0479691	0.42303
BIOL	7	0.52	0	20		0.738462	0.8021	0.871042	0.614355	0.157147	0.474227
BIOL	7	0.52	1	21		0.730769	0.80067	0.876396	0.551534	0.213264	0.459585
BIOL	7	0.52	0	18	25	0.723077	0.81274	0.909875	0.488713	0.564161	0.583173
BIOL	7	0.52	0	20	26	0.723077	0.8322	0.950417	0.488713	0.98908	0.782429
BIOL	7	0.52	1	20	25	0.715385	0.82011	0.933562	0.425892	0.81243	0.658636
BIOL	7	0.52	0	20		0.715385	0.79617	0.883687	0.425892	0.289688	0.413508
BIOL	7	0.52	0	19	27	0.707692	0.715	0.722917	0.36307	-1.39536	-0.417614
BIOL	7	0.52	0	19	29	0.707692	0.80544	0.911333	0.36307	0.579445	0.508426
BIOL	7	0.52	0	19	28	0.707692	0.80841	0.917521	0.36307	0.644297	0.538837
BIOL	7	0.52	1	19	26	0.707692	0.77276	0.84325	0.36307	-0.134139	0.173806
BIOL	7	0.52	1	20	26	0.707692	0.80069	0.901438	0.36307	0.475727	0.459789
BIOL	7	0.52	1	22		0.707692	0.6982	0.687917	0.36307	-1.76219	-0.589634
BIOL	7	0.52	1	19	27	0.7	0.79675	0.901563	0.300249	0.477037	0.419447
BIOL	7	0.52	0	20	27	0.692308	0.78715	0.889896	0.237428	0.354758	0.32115
BIOL	7	0.52	0	20	24	0.692308	0.77748	0.86975	0.237428	0.143609	0.222136
BIOL	7	0.52	0	20	29	0.692308	0.80752	0.932333	0.237428	0.799547	0.529724
BIOL	7	0.52	1	20	34	0.692308	0.78033	0.875687	0.237428	0.20584	0.251318
BIOL	7	0.52	0	20	24	0.692308	0.76787	0.849729	0.237428	-0.0662306	0.123736
BIOL	7	0.52	0	20	28	0.684615	0.81568	0.957667	0.174606	1.06507	0.613276
BIOL	7	0.52	1	20	28	0.684615	0.72057	0.759521	0.174606	-1.01171	-0.360581
BIOL	7	0.52	0	21	27	0.676923	0.71366	0.753458	0.111785	-1.07525	-0.431335
BIOL	7	0.52	0	20	27	0.676923	0.78238	0.896625	0.111785	0.425287	0.272308
BIOL	7	0.52	1	20	27	0.676923	0.7411	0.810625	0.111785	-0.476083	-0.150369
BIOL	7	0.52	0	26		0.676923	0.77052	0.871917	0.111785	0.166318	0.15087
BIOL	7	0.52	0	19	28	0.676923	0.78774	0.907792	0.111785	0.542325	0.327191
BIOL	7	0.52	0	20	23	0.676923	0.75104	0.831333	0.111785	-0.259038	-0.0485906
BIOL	7	0.52	0	20	25	0.669231	0.76724	0.873417	0.0489637	0.182039	0.117286
BIOL	7	0.52	0	18	27	0.669231	0.62424	0.5755	0.0489637	-2.94044	-1.34693
BIOL	7	0.52	0	19	28	0.669231	0.77045	0.880104	0.0489637	0.252131	0.150154
BIOL	7	0.52	1	19	31	0.669231	0.79791	0.937312	0.0489637	0.851734	0.431324
BIOL	7	0.52	1	21	29	0.661538	0.73177	0.807854	-0.0138576	-0.505124	-0.245901
BIOL	7	0.52	0	21	27	0.653846	0.74469	0.843104	-0.0766789	-0.135668	-0.11361
BIOL	7	0.52	0	19	28	0.646154	0.75467	0.872229	-0.1395	0.169593	-0.0114221
BIOL	7	0.52	0	19	25	0.646154	0.77541	0.915438	-0.1395	0.622461	0.20094
BIOL	7	0.52	1	29		0.638462	0.76271	0.897312	-0.202322	0.432492	0.0709017
BIOL	7	0.52	0	18	28	0.638462	0.78568	0.945167	-0.202322	0.934054	0.306098
BIOL	7	0.52	0	20	27	0.630769	0.70205	0.779271	-0.265143	-0.804708	-0.550213
BIOL	7	0.52	1	19	25	0.630769	0.62142	0.611292	-0.265143	-2.5653	-1.37581
BIOL	7	0.52	1	28		0.630769	0.75617	0.892021	-0.265143	0.37703	0.00393685
BIOL	7	0.52	0	18		0.630769	0.7335	0.844792	-0.265143	-0.117981	-0.228187
BIOL	7	0.52	0	20	26	0.630769	0.73785	0.853854	-0.265143	-0.0229963	-0.183647
BIOL	7	0.52	0	19	26	0.630769	0.7485	0.876042	-0.265143	0.209552	-0.0745984
BIOL	7	0.52	0	19	25	0.630769	0.75333	0.886104	-0.265143	0.315017	-0.0251427
BIOL	7	0.52	1	19	27	0.630769	0.68079	0.734979	-0.265143	-1.26893	-0.7679
BIOL	7	0.52	0	24		0.630769	0.76017	0.900354	-0.265143	0.464372	0.0448939
BIOL	7	0.52	0	19	25	0.623077	0.75432	0.8965	-0.327964	0.423977	-0.0150058
BIOL	7	0.52	1	22	24	0.623077	0.68058	0.742875	-0.327964	-1.18617	-0.77005
BIOL	7	0.52	0	19	26	0.623077	0.72704	0.839667	-0.327964	-0.171696	-0.294333
BIOL	7	0.52	0	19	25	0.623077	0.72317	0.831604	-0.327964	-0.2562	-0.333959
BIOL	7	0.52	0	22	24	0.615385	0.75761	0.911687	-0.390785	0.583157	0.0186814
BIOL	7	0.52	1	19	28	0.615385	0.67843	0.746729	-0.390785	-1.14578	-0.792064
BIOL	7	0.52	0	19		0.615385	0.74739	0.890396	-0.390785	0.359999	-0.085964
BIOL	7	0.52	0	19	22	0.615385	0.75557	0.907438	-0.390785	0.538613	-0.00220671
BIOL	7	0.52	0	19	26	0.615385	0.7597	0.916042	-0.390785	0.628794	0.0400815
BIOL	7	0.52	0	19	24	0.607692	0.73262	0.867958	-0.453607	0.12483	-0.237198
BIOL	7	0.52	0	19	31	0.607692	0.75391	0.912312	-0.453607	0.589708	-0.0192039
BIOL	7	0.52	0	20	26	0.6	0.70463	0.817979	-0.516428	-0.399004	-0.523795
BIOL	7	0.52	0	19	25	0.6	0.72579	0.862062	-0.516428	0.0630356	-0.307132
BIOL	7	0.52	0	20	28	0.592308	0.72674	0.872375	-0.579249	0.171121	-0.297405
BIOL	7	0.52	1	20	32	0.592308	0.71402	0.845875	-0.579249	-0.106626	-0.427649
BIOL	7	0.52	0	20	22	0.592308	0.65632	0.725667	-0.579249	-1.36654	-1.01845
BIOL	7	0.52	0	19	31	0.592308	0.69806	0.812625	-0.579249	-0.455121	-0.591067
BIOL	7	0.52	1	19		0.592308	0.69555	0.807396	-0.579249	-0.509928	-0.616768
BIOL	7	0.52	0	19	26	0.584615	0.72013	0.866938	-0.642071	0.114131	-0.365087
BIOL	7	0.52	1	18	27	0.584615	0.6671	0.756458	-0.642071	-1.04381	-0.908075
BIOL	7	0.52	0	19	27	0.576923	0.74002	0.916708	-0.704892	0.635781	-0.161427
BIOL	7	0.52	1	21	29	0.576923	0.68511	0.802312	-0.704892	-0.563207	-0.723666
BIOL	7	0.52	0	22		0.576923	0.69046	0.813458	-0.704892	-0.446387	-0.668886
BIOL	7	0.52	1	23	25	0.576923	0.6474	0.72375	-0.704892	-1.38662	-1.10979
BIOL	7	0.52	0	19	22	0.576923	0.67338	0.777875	-0.704892	-0.819337	-0.843773
BIOL	7	0.52	1	19	23	0.569231	0.71329	0.869354	-0.767713	0.13946	-0.435123
BIOL	7	0.52	0	20	21	0.569231	0.72767	0.899312	-0.767713	0.453455	-0.287882
BIOL	7	0.52	0	20	24	0.561538	0.69379	0.837063	-0.830535	-0.198991	-0.634789
BIOL	7	0.52	1	20	27	0.553846	0.65967	0.774312	-0.893356	-0.856676	-0.984153
BIOL	7	0.52	0	18	23	0.553846	0.68474	0.826542	-0.893356	-0.30926	-0.727455
BIOL	7	0.52	0	23		0.546154	0.60869	0.676438	-0.956177	-1.88251	-1.50615
BIOL	7	0.52	0	19	25	0.546154	0.6499	0.762292	-0.956177	-0.982667	-1.08419
BIOL	7	0.52	0	18	30	0.530769	0.70008	0.8835	-1.08182	0.287723	-0.570384
BIOL	7	0.52	0	20	27	0.530769	0.61738	0.711208	-1.08182	-1.51807	-1.41717
BIOL	7	0.52	1	36		0.530769	0.6237	0.724375	-1.08182	-1.38007	-1.35246
BIOL	7	0.52	1	18	26	0.523077	0.681	0.852083	-1.14464	-0.0415565	-0.765749
BIOL	7	0.52	0	19	24	0.515385	0.672	0.841667	-1.20746	-0.150734	-0.857903
BIOL	7	0.52	0	19	29	0.507692	0.64769	0.799354	-1.27028	-0.594213	-1.10682
BIOL	7	0.52	0	19	31	0.507692	0.69368	0.895167	-1.27028	0.410002	-0.635915
BIOL	7	0.52	0	22		0.5	0.7161	0.950208	-1.33311	0.986896	-0.406351
BIOL	7	0.52	1	23		0.5	0.45033	0.396521	-1.33311	-4.81633	-3.12764
BIOL	7	0.52	0	21	22	0.492308	0.6505	0.821875	-1.39593	-0.358171	-1.07805
BIOL	7	0.52	0	20	23	0.492308	0.67522	0.873375	-1.39593	0.181602	-0.824932
BIOL	7	0.52	0	19	28	0.484615	0.67117	0.873271	-1.45875	0.180511	-0.866401
BIOL	7	0.52	1	20	27	0.476923	0.66024	0.858833	-1.52157	0.0291905	-0.978317
BIOL	7	0.52	0	21	24	0.476923	0.63556	0.807417	-1.52157	-0.50971	-1.23102
BIOL	7	0.52	0	21	26	0.476923	0.66004	0.858417	-1.52157	0.0248234	-0.980365
BIOL	7	0.52	0	19	25	0.446154	0.63324	0.835917	-1.77285	-0.211	-1.25478
BIOL	7	0.52	0	20	26	0.423077	0.60597	0.804104	-1.96132	-0.544428	-1.534
BIOL	7	0.52	0	19	21	0.423077	0.44876	0.476583	-1.96132	-3.97719	-3.14372
BIOL	7	0.52	0	20	23	0.4	0.51298	0.635375	-2.14978	-2.31289	-2.48615
BIOL	7	0.52	0	21	22	0.392308	0.51437	0.646604	-2.2126	-2.19519	-2.47192
BIOL	7	0.52	0	20	29
BIOL	7	0.52	0	20	16
BIOL	7	0.52	1	24	30
BIOL	7	0.52	1	23	32
BIOL	7	0.52	1	23	23
BIOL	7	0.52	1	21
BIOL	7	0.52	1	19
BIOL	7	0.52	1	25
BIOL	7	0.52	0	20	26
BIOL	7	0.52	0	18	23
BIOL	7	0.52	1	30	21
BIOL	7	0.52	0	25	24
BIOL	7	0.52	1	21	26
BIOL	7	0.52	1	21	16
BIOL	7	0.52	0	23
BIOL	7	0.52	0	20	25
BIOL	7	0.52	0	20
BIOL	7	0.52	1	21	22
BIOL	8	0.52	1	19	32	0.930769	0.92445	0.917604	2.22219	0.480391	1.84115
BIOL	8	0.52	0	19		0.923077	0.95194	0.983208	2.15731	1.49837	2.17443
BIOL	8	0.52	0	19	25	0.9	0.93347	0.969729	1.96267	1.28922	1.95051
BIOL	8	0.52	1	20	32	0.892308	0.93202	0.975042	1.89779	1.37165	1.93293
BIOL	8	0.52	0	32	19	0.892308	0.9428	0.9975	1.89779	1.72014	2.06362
BIOL	8	0.52	0	19	26	0.869231	0.91113	0.956521	1.70316	1.08426	1.67967
BIOL	8	0.52	0	19	34	0.861538	0.90113	0.944021	1.63828	0.8903	1.55843
BIOL	8	0.52	0	22	31	0.853846	0.9036	0.9575	1.5734	1.09946	1.58838
BIOL	8	0.52	0	20	29	0.853846	0.89711	0.943979	1.5734	0.889653	1.50969
BIOL	8	0.52	0	19		0.838462	0.8585	0.880208	1.44364	-0.0998826	1.0416
BIOL	8	0.52	0	23	24	0.830769	0.89741	0.969604	1.37876	1.28728	1.51333
BIOL	8	0.52	0	20	28	0.823077	0.87954	0.940708	1.31388	0.8389	1.29668
BIOL	8	0.52	0	19	27	0.823077	0.86837	0.917438	1.31388	0.477805	1.16126
BIOL	8	0.52	1	20	33	0.815385	0.83257	0.851187	1.249	-0.550201	0.727239
BIOL	8	0.52	1	20	23	0.815385	0.89691	0.985229	1.249	1.52973	1.50727
BIOL	8	0.52	1	19	28	0.815385	0.86986	0.928875	1.249	0.655281	1.17933
BIOL	8	0.52	1	18	24	0.815385	0.8816	0.953333	1.249	1.0348	1.32166
BIOL	8	0.52	0	18	29	0.815385	0.87843	0.946729	1.249	0.932325	1.28323
BIOL	8	0.52	1	18	28	0.807692	0.85921	0.915021	1.18412	0.440305	1.05021
BIOL	8	0.52	1	20	26	0.8	0.85824	0.921333	1.11925	0.538257	1.03845
BIOL	8	0.52	0	23		0.8	0.87779	0.962063	1.11925	1.17025	1.27547
BIOL	8	0.52	1	21	23	0.8	0.83745	0.878021	1.11925	-0.133826	0.786402
BIOL	8	0.52	1	21	25	0.792308	0.85996	0.93325	1.05437	0.723168	1.0593
BIOL	8	0.52	1	20	21	0.792308	0.83297	0.877021	1.05437	-0.149343	0.732088
BIOL	8	0.52	1	19	32	0.792308	0.8428	0.8975	1.05437	0.168433	0.851263
BIOL	8	0.52	1	21		0.792308	0.8388	0.889167	1.05437	0.0391244	0.802769
BIOL	8	0.52	1	20	34	0.792308	0.86532	0.944417	1.05437	0.896442	1.12429
BIOL	8	0.52	0	20	32	0.776923	0.8346	0.897083	0.924609	0.161968	0.75185
BIOL	8	0.52	1	20	26	0.776923	0.87524	0.98175	0.924609	1.47575	1.24455
BIOL	8	0.52	1	25		0.776923	0.83173	0.891104	0.924609	0.0691888	0.717055
BIOL	8	0.52	1	19	25	0.769231	0.85311	0.943979	0.85973	0.889653	0.976257
BIOL	8	0.52	0	18	20	0.769231	0.83902	0.914625	0.85973	0.434163	0.805436
BIOL	8	0.52	0	26		0.761538	0.8473	0.940208	0.794851	0.831141	0.905819
BIOL	8	0.52	0	20	24	0.753846	0.84036	0.934083	0.729972	0.736099	0.821682
BIOL	8	0.52	0	20	33	0.753846	0.83041	0.913354	0.729972	0.414443	0.701052
BIOL	8	0.52	0	19	27	0.753846	0.84272	0.939	0.729972	0.812391	0.850293
BIOL	8	0.52	0	19	29	0.753846	0.86728	0.990167	0.729972	1.60635	1.14805
BIOL	8	0.52	0	19	28	0.753846	0.82983	0.912146	0.729972	0.395694	0.69402
BIOL	8	0.52	1	21	32	0.753846	0.81785	0.887188	0.729972	0.00841358	0.54878
BIOL	8	0.52	1	20	24	0.746154	0.79487	0.847646	0.665094	-0.605157	0.27018
BIOL	8	0.52	0	20	25	0.746154	0.8345	0.930208	0.665094	0.675971	0.750638
BIOL	8	0.52	0	19	29	0.738462	0.81791	0.903979	0.600215	0.268971	0.549507
BIOL	8	0.52	0	19	27	0.738462	0.81072	0.889	0.600215	0.0365383	0.462339
BIOL	8	0.52	1	20	29	0.738462	0.82524	0.91925	0.600215	0.505929	0.638373
BIOL	8	0.52	1	20	26	0.730769	0.8336	0.945	0.535336	0.905494	0.739726
BIOL	8	0.52	0	20	24	0.730769	0.83941	0.957104	0.535336	1.09331	0.810164
BIOL	8	0.52	0	19	28	0.730769	0.84548	0.96975	0.535336	1.28954	0.883754
BIOL	8	0.52	0	20	29	0.730769	0.74198	0.754125	0.535336	-2.05633	-0.371036
BIOL	8	0.52	0	26		0.723077	0.82311	0.931479	0.470457	0.69569	0.61255
BIOL	8	0.52	1	19	31	0.723077	0.77475	0.830729	0.470457	-0.867654	0.0262539
BIOL	8	0.52	1	20	32	0.723077	0.80973	0.903604	0.470457	0.263152	0.450337
BIOL	8	0.52	1	20	29	0.723077	0.82226	0.929708	0.470457	0.668212	0.602245
BIOL	8	0.52	0	19	26	0.723077	0.81513	0.914854	0.470457	0.437719	0.515804
BIOL	8	0.52	1	20	26	0.723077	0.80532	0.894417	0.470457	0.120589	0.396872
BIOL	8	0.52	1	20	28	0.723077	0.81296	0.910333	0.470457	0.367569	0.489496
BIOL	8	0.52	1	19	29	0.723077	0.8322	0.950417	0.470457	0.989545	0.722753
BIOL	8	0.52	0	20	28	0.723077	0.82024	0.9255	0.470457	0.602911	0.577755
BIOL	8	0.52	0	20	27	0.715385	0.80077	0.893271	0.405578	0.102809	0.341709
BIOL	8	0.52	0	20	25	0.715385	0.80953	0.911521	0.405578	0.385995	0.447912
BIOL	8	0.52	0	21	31	0.715385	0.81448	0.921833	0.405578	0.546015	0.507924
BIOL	8	0.52	0	20	28	0.715385	0.8371	0.968958	0.405578	1.27726	0.782159
BIOL	8	0.52	0	19	25	0.715385	0.75997	0.808271	0.405578	-1.21614	-0.152933
BIOL	8	0.52	1	20		0.715385	0.7917	0.874375	0.405578	-0.190399	0.231749
BIOL	8	0.52	1	21	30	0.707692	0.74421	0.783771	0.340699	-1.59631	-0.344
BIOL	8	0.52	0	19	25	0.7	0.8205	0.951042	0.27582	0.999243	0.580907
BIOL	8	0.52	0	19	27	0.692308	0.75987	0.833063	0.210942	-0.831447	-0.154145
BIOL	8	0.52	1	22	21	0.684615	0.73787	0.795562	0.146063	-1.41334	-0.420864
BIOL	8	0.52	1	20	23	0.684615	0.80781	0.941271	0.146063	0.847628	0.427059
BIOL	8	0.52	1	19	28	0.684615	0.7483	0.817292	0.146063	-1.07616	-0.294415
BIOL	8	0.52	1	20	27	0.684615	0.77803	0.879229	0.146063	-0.115076	0.0660192
BIOL	8	0.52	0	20	26	0.684615	0.80822	0.942125	0.146063	0.860882	0.43203
BIOL	8	0.52	0	19	29	0.684615	0.82262	0.972125	0.146063	1.32639	0.606609
BIOL	8	0.52	0	20	27	0.676923	0.81524	0.965083	0.0811839	1.21713	0.517137
BIOL	8	0.52	1	20	27	0.676923	0.75503	0.839646	0.0811839	-0.729293	-0.212823
BIOL	8	0.52	1	20	28	0.676923	0.78971	0.911896	0.0811839	0.391814	0.207623
BIOL	8	0.52	0	19	23	0.676923	0.75796	0.84575	0.0811839	-0.634575	-0.177301
BIOL	8	0.52	1	20	29	0.669231	0.73483	0.805896	0.0163051	-1.25299	-0.457719
BIOL	8	0.52	0	20	29	0.669231	0.76883	0.876729	0.0163051	-0.153869	-0.0455176
BIOL	8	0.52	1	20		0.669231	0.74602	0.829208	0.0163051	-0.891253	-0.322056
BIOL	8	0.52	0	20	31	0.669231	0.72569	0.786854	0.0163051	-1.54847	-0.568529
BIOL	8	0.52	0	21	22	0.661538	0.76735	0.881979	-0.0485738	-0.0724044	-0.0634605
BIOL	8	0.52	1	19		0.661538	0.78487	0.918479	-0.0485738	0.493968	0.148944
BIOL	8	0.52	0	20	25	0.653846	0.78458	0.926208	-0.113453	0.613902	0.145429
BIOL	8	0.52	0	20	25	0.653846	0.7755	0.907292	-0.113453	0.320371	0.0353466
BIOL	8	0.52	1	19	28	0.653846	0.77441	0.905021	-0.113453	0.285135	0.0221319
BIOL	8	0.52	1	19	24	0.653846	0.78115	0.919063	-0.113453	0.50302	0.103845
BIOL	8	0.52	0	19	26	0.652308	0.64577	0.638687	-0.126428	-3.84758	-1.53744
BIOL	8	0.52	1	20	24	0.646154	0.78355	0.932396	-0.178331	0.709914	0.132941
BIOL	8	0.52	0	20	26	0.646154	0.7773	0.919375	-0.178331	0.507869	0.057169
BIOL	8	0.52	0	17	27	0.646154	0.7966	0.959583	-0.178331	1.13178	0.291154
BIOL	8	0.52	0	20	30	0.646154	0.75702	0.877125	-0.178331	-0.147727	-0.188697
BIOL	8	0.52	0	20	25	0.638462	0.76339	0.898729	-0.24321	0.187506	-0.11147
BIOL	8	0.52	1	19	30	0.638462	0.70808	0.7835	-0.24321	-1.60051	-0.782025
BIOL	8	0.52	0	20	27	0.630769	0.72376	0.8245	-0.308089	-0.964312	-0.591927
BIOL	8	0.52	1	24		0.630769	0.73615	0.850313	-0.308089	-0.563778	-0.441716
BIOL	8	0.52	1	19	32	0.630769	0.75944	0.898833	-0.308089	0.189123	-0.159358
BIOL	8	0.52	0	30	23	0.630769	0.7483	0.875625	-0.308089	-0.171002	-0.294415
BIOL	8	0.52	1	19	30	0.630769	0.71785	0.812187	-0.308089	-1.15537	-0.663577
BIOL	8	0.52	1	20	26	0.623077	0.75465	0.897188	-0.372968	0.163584	-0.21743
BIOL	8	0.52	0	20	25	0.623077	0.74838	0.884125	-0.372968	-0.0391074	-0.293445
BIOL	8	0.52	0	18	25	0.623077	0.71466	0.813875	-0.372968	-1.12918	-0.702252
BIOL	8	0.52	0	19	29	0.623077	0.74993	0.887354	-0.372968	0.0109998	-0.274653
BIOL	8	0.52	0	20	26	0.615385	0.71965	0.832604	-0.437847	-0.838559	-0.641755
BIOL	8	0.52	0	20	25	0.607692	0.74609	0.896021	-0.502726	0.145481	-0.321208
BIOL	8	0.52	1	21	29	0.607692	0.77697	0.960354	-0.502726	1.14375	0.0531683
BIOL	8	0.52	0	19	27	0.607692	0.66393	0.724854	-0.502726	-2.51052	-1.31728
BIOL	8	0.52	0	20	19	0.6	0.74535	0.902813	-0.567605	0.250868	-0.330179
BIOL	8	0.52	1	19	31	0.6	0.72915	0.869062	-0.567605	-0.272833	-0.526581
BIOL	8	0.52	0	19	25	0.6	0.70551	0.819813	-0.567605	-1.03705	-0.813182
BIOL	8	0.52	1	19	26	0.6	0.73482	0.880875	-0.567605	-0.0895379	-0.45784
BIOL	8	0.52	0	19	24	0.592308	0.73579	0.891229	-0.632483	0.0711284	-0.446081
BIOL	8	0.52	0	23		0.592308	0.73871	0.897312	-0.632483	0.165524	-0.41068
BIOL	8	0.52	0	20	19	0.584615	0.7133	0.852708	-0.697362	-0.526602	-0.71874
BIOL	8	0.52	0	21	25	0.584615	0.72406	0.875125	-0.697362	-0.178761	-0.58829
BIOL	8	0.52	0	19	29	0.576923	0.74102	0.918792	-0.762241	0.498817	-0.382674
BIOL	8	0.52	0	22	25	0.576923	0.75032	0.938167	-0.762241	0.799461	-0.269925
BIOL	8	0.52	1	19	29	0.576923	0.72224	0.879667	-0.762241	-0.108288	-0.610355
BIOL	8	0.52	1	19	25	0.569231	0.67908	0.798083	-0.82712	-1.37422	-1.13361
BIOL	8	0.52	0	18	29	0.569231	0.72147	0.886396	-0.82712	-0.00387076	-0.61969
BIOL	8	0.52	1	18	22	0.569231	0.71567	0.874313	-0.82712	-0.191369	-0.690007
BIOL	8	0.52	0	20	27	0.561538	0.73162	0.915875	-0.891999	0.453559	-0.496636
BIOL	8	0.52	0	20	27	0.553846	0.73857	0.938688	-0.956878	0.807542	-0.412377
BIOL	8	0.52	0	20	28	0.553846	0.71828	0.896417	-0.956878	0.151623	-0.658364
BIOL	8	0.52	1	18	22	0.553846	0.73222	0.925458	-0.956878	0.602265	-0.489362
BIOL	8	0.52	1	19	21	0.553846	0.70129	0.861021	-0.956878	-0.397616	-0.864344
BIOL	8	0.52	0	19	25	0.546154	0.72394	0.916542	-1.02176	0.463904	-0.589745
BIOL	8	0.52	1	19	26	0.546154	0.69135	0.848646	-1.02176	-0.58964	-0.984852
BIOL	8	0.52	0	19	23	0.538462	0.70398	0.883292	-1.08664	-0.0520383	-0.831731
BIOL	8	0.52	0	19	27	0.530769	0.66285	0.805937	-1.15151	-1.25235	-1.33037
BIOL	8	0.52	0	19	25	0.530769	0.6947	0.872292	-1.15151	-0.222726	-0.944238
BIOL	8	0.52	1	20	25	0.530769	0.67563	0.832562	-1.15151	-0.839206	-1.17543
BIOL	8	0.52	0	20	22	0.530769	0.69183	0.866313	-1.15151	-0.315505	-0.979033
BIOL	8	0.52	0	20	22	0.530769	0.69456	0.872	-1.15151	-0.227252	-0.945936
BIOL	8	0.52	0	19	24	0.523077	0.64702	0.781292	-1.21639	-1.63478	-1.52229
BIOL	8	0.52	0	19	24	0.515385	0.7043	0.908958	-1.28127	0.346233	-0.827852
BIOL	8	0.52	0	21	25	0.515385	0.67031	0.838146	-1.28127	-0.752569	-1.23993
BIOL	8	0.52	0	20	25	0.515385	0.67646	0.850958	-1.28127	-0.553757	-1.16537
BIOL	8	0.52	1	21	28	0.515385	0.63442	0.763375	-1.28127	-1.91279	-1.67505
BIOL	8	0.52	0	20	25	0.507692	0.70176	0.912	-1.34615	0.393431	-0.858646
BIOL	8	0.52	1	19	25	0.507692	0.69582	0.899625	-1.34615	0.201407	-0.93066
BIOL	8	0.52	0	19	26	0.507692	0.68061	0.867938	-1.34615	-0.29029	-1.11506
BIOL	8	0.52	0	19	23	0.492308	0.62329	0.765188	-1.47591	-1.88467	-1.80998
BIOL	8	0.52	0	20	25	0.484615	0.65363	0.836729	-1.54079	-0.774552	-1.44215
BIOL	8	0.52	0	22	20	0.476923	0.65902	0.856292	-1.60567	-0.470999	-1.37681
BIOL	8	0.52	1	20	27	0.469231	0.66202	0.870875	-1.67055	-0.244709	-1.34044
BIOL	8	0.52	1	20	27	0.469231	0.55098	0.639542	-1.67055	-3.83432	-2.68664
BIOL	8	0.52	0	19	23	0.438462	0.62782	0.832958	-1.93006	-0.833064	-1.75506
BIOL	8	0.52	0	18	23	0.423077	0.60167	0.795146	-2.05982	-1.4198	-2.07209
BIOL	8	0.52	1	20	28	0.4	0.59052	0.796917	-2.25445	-1.39232	-2.20727
BIOL	8	0.52	1	19	27	0.392308	0.58954	0.803208	-2.31933	-1.2947	-2.21915
BIOL	8	0.52	1	18	27	0.384615	0.62471	0.884813	-2.38421	-0.0284394	-1.79277
BIOL	8	0.52	0	22		0.384615	0.52577	0.678687	-2.38421	-3.22689	-2.99227
BIOL	8	0.52	0	22	25
BIOL	8	0.52	0	21	21
BIOL	8	0.52	1	21
BIOL	8	0.52	1	19	28
BIOL	8	0.52	0	19	19
BIOL	8	0.52	1	27	31
BIOL	8	0.52	1	19	34
BIOL	8	0.52	0	18	29
BIOL	8	0.52	0	22	18
BIOL	8	0.52	0	19	19
BIOL	8	0.52	1	20	29
BIOL	8	0.52	0	21	25
BIOL	8	0.52	0	20	27
BIOL	8	0.52	0	19	30
BIOL	8	0.52	0	23	18
BIOL	8	0.52	0	20	20
BIOL	8	0.52	0	20	29
BIOL	8	0.52	1	20	24
BIOL	8	0.52	1	20	22
BIOL	8	0.52	0	20	30
BIOL	8	0.52	1	24
BIOL	8	0.52	0	21	24
BIOL	8	0.52	0	20	32
BIOL	8	0.52	1	20	32
BIOL	8	0.52	1	20
BIOL	8	0.52	1	19	17
BIOL	9	0.52	1	19	32	0.961538	0.979	0.997917	1.93835	1.07208	1.84909
BIOL	9	0.52	1	20	28	0.953846	0.97744	1.003	1.86844	1.13771	1.82995
BIOL	9	0.52	1	20	34	0.946154	0.97022	0.996292	1.79853	1.0511	1.7414
BIOL	9	0.52	0	15		0.946154	0.94184	0.937167	1.79853	0.287768	1.39334
BIOL	9	0.52	0	20	28	0.938462	0.9635	0.990625	1.72862	0.97794	1.65899
BIOL	9	0.52	1	20	27	0.930769	0.92675	0.922396	1.65871	0.0970702	1.20826
BIOL	9	0.52	1	21	31	0.930769	0.93175	0.932813	1.65871	0.231554	1.26959
BIOL	9	0.52	1	20	28	0.930769	0.95008	0.971	1.65871	0.724572	1.4944
BIOL	9	0.52	1	21	30	0.930769	0.94883	0.968396	1.65871	0.690951	1.47907
BIOL	9	0.52	1	19	31	0.930769	0.95563	0.982563	1.65871	0.873849	1.56246
BIOL	9	0.52	0	23	26	0.923077	0.94152	0.9615	1.58881	0.601923	1.38941
BIOL	9	0.52	0	19	30	0.923077	0.94594	0.970708	1.58881	0.720807	1.44362
BIOL	9	0.52	0	21	33	0.915385	0.9483	0.983958	1.5189	0.89187	1.47257
BIOL	9	0.52	0	19		0.915385	0.91865	0.922188	1.5189	0.0943806	1.10892
BIOL	9	0.52	0	20	28	0.9	0.925	0.952083	1.37908	0.480349	1.1868
BIOL	9	0.52	1	18	33	0.9	0.93676	0.976583	1.37908	0.796656	1.33103
BIOL	9	0.52	1	22	29	0.9	0.93023	0.962979	1.37908	0.62102	1.25094
BIOL	9	0.52	1	20	26	0.892308	0.92667	0.963896	1.30917	0.632854	1.20728
BIOL	9	0.52	1	21	28	0.892308	0.91941	0.948771	1.30917	0.437584	1.11824
BIOL	9	0.52	1	18	33	0.892308	0.92026	0.950542	1.30917	0.460446	1.12867
BIOL	9	0.52	1	19	27	0.884615	0.93724	0.99425	1.23926	1.02474	1.33692
BIOL	9	0.52	1	20	33	0.884615	0.935	0.989583	1.23926	0.964491	1.30945
BIOL	9	0.52	1	18	21	0.884615	0.92813	0.975271	1.23926	0.779711	1.22519
BIOL	9	0.52	1	31		0.884615	0.92824	0.9755	1.23926	0.782669	1.22654
BIOL	9	0.52	1	18	33	0.884615	0.92056	0.9595	1.23926	0.576102	1.13235
BIOL	9	0.52	1	18	27	0.884615	0.91525	0.948438	1.23926	0.43328	1.06722
BIOL	9	0.52	1	20	27	0.884615	0.93335	0.986146	1.23926	0.920112	1.28921
BIOL	9	0.52	0	20	32	0.876923	0.91435	0.954896	1.16936	0.51666	1.05618
BIOL	9	0.52	0	18	30	0.876923	0.92	0.966667	1.16936	0.668627	1.12548
BIOL	9	0.52	0	20	30	0.876923	0.91378	0.953708	1.16936	0.501329	1.04919
BIOL	9	0.52	0	20	27	0.876923	0.92291	0.972729	1.16936	0.746897	1.16117
BIOL	9	0.52	0	19	31	0.869231	0.92251	0.980229	1.09945	0.843725	1.15626
BIOL	9	0.52	0	20	26	0.861538	0.916	0.975	1.02954	0.776214	1.07642
BIOL	9	0.52	1	20	26	0.861538	0.922	0.9875	1.02954	0.937595	1.15001
BIOL	9	0.52	0	20	28	0.861538	0.9248	0.993333	1.02954	1.01291	1.18435
BIOL	9	0.52	0	19	27	0.861538	0.91811	0.979396	1.02954	0.832966	1.1023
BIOL	9	0.52	0	20	29	0.861538	0.92306	0.989708	1.02954	0.966105	1.16301
BIOL	9	0.52	0	20	32	0.853846	0.90193	0.954021	0.95963	0.505363	0.903858
BIOL	9	0.52	1	19	29	0.853846	0.90212	0.954417	0.95963	0.510474	0.906189
BIOL	9	0.52	0	19	26	0.853846	0.91612	0.983583	0.95963	0.887029	1.07789
BIOL	9	0.52	0	19	28	0.853846	0.91181	0.974604	0.95963	0.771104	1.02503
BIOL	9	0.52	1	21	29	0.853846	0.9106	0.972083	0.95963	0.738559	1.01019
BIOL	9	0.52	1	21	26	0.853846	0.81462	0.772125	0.95963	-1.84299	-0.166959
BIOL	9	0.52	1	19	27	0.853846	0.90396	0.95825	0.95963	0.559964	0.928755
BIOL	9	0.52	1	20	26	0.846154	0.86558	0.886625	0.889722	-0.364747	0.458042
BIOL	9	0.52	1	22	32	0.846154	0.91278	0.984958	0.889722	0.904781	1.03693
BIOL	9	0.52	0	19	26	0.846154	0.91293	0.985271	0.889722	0.908815	1.03877
BIOL	9	0.52	0	20	25	0.846154	0.91542	0.990458	0.889722	0.975788	1.06931
BIOL	9	0.52	0	20	24	0.846154	0.91562	0.990875	0.889722	0.981167	1.07176
BIOL	9	0.52	0	19	30	0.846154	0.88432	0.925667	0.889722	0.139298	0.68788
BIOL	9	0.52	0	20	31	0.846154	0.8995	0.957292	0.889722	0.547591	0.874056
BIOL	9	0.52	0	19	24	0.846154	0.89721	0.952521	0.889722	0.485998	0.84597
BIOL	9	0.52	0	19	25	0.846154	0.90417	0.967021	0.889722	0.673199	0.931331
BIOL	9	0.52	1	24		0.846154	0.9065	0.971875	0.889722	0.735869	0.959907
BIOL	9	0.52	1	23	24	0.846154	0.911	0.98125	0.889722	0.856904	1.0151
BIOL	9	0.52	0	19	27	0.838462	0.90277	0.972437	0.819813	0.743131	0.914161
BIOL	9	0.52	0	19	27	0.838462	0.9135	0.994792	0.819813	1.03173	1.04576
BIOL	9	0.52	1	22		0.838462	0.81204	0.783417	0.819813	-1.69721	-0.198601
BIOL	9	0.52	0	20	29	0.838462	0.88375	0.932813	0.819813	0.231554	0.680889
BIOL	9	0.52	1	20	26	0.838462	0.87192	0.908167	0.819813	-0.0866348	0.5358
BIOL	9	0.52	0	20	32	0.838462	0.8385	0.838542	0.819813	-0.985525	0.125919
BIOL	9	0.52	0	19	29	0.838462	0.89843	0.963396	0.819813	0.626399	0.860933
BIOL	9	0.52	1	22	25	0.838462	0.90538	0.977875	0.819813	0.813332	0.946171
BIOL	9	0.52	1	20	26	0.830769	0.89533	0.965271	0.749905	0.650606	0.822912
BIOL	9	0.52	1	19	26	0.830769	0.89863	0.972146	0.749905	0.739365	0.863385
BIOL	9	0.52	0	19		0.830769	0.89272	0.959833	0.749905	0.580405	0.790902
BIOL	9	0.52	0	21	24	0.830769	0.88332	0.94025	0.749905	0.327576	0.675615
BIOL	9	0.52	1	19	29	0.823077	0.86319	0.906646	0.679997	-0.106269	0.42873
BIOL	9	0.52	1	24		0.823077	0.89196	0.966583	0.679997	0.667551	0.781581
BIOL	9	0.52	0	19	21	0.823077	0.85167	0.882646	0.679997	-0.41612	0.287443
BIOL	9	0.52	1	20		0.823077	0.87501	0.931271	0.679997	0.211651	0.573697
BIOL	9	0.52	1	19	25	0.823077	0.88989	0.962271	0.679997	0.611875	0.756193
BIOL	9	0.52	0	19		0.815385	0.8935	0.978125	0.610088	0.816559	0.800468
BIOL	9	0.52	1	21	29	0.815385	0.86424	0.917167	0.610088	0.0295593	0.441608
BIOL	9	0.52	1	19	31	0.815385	0.89535	0.981979	0.610088	0.866318	0.823158
BIOL	9	0.52	1	21	30	0.815385	0.87627	0.942229	0.610088	0.353128	0.58915
BIOL	9	0.52	0	21	24	0.807692	0.882	0.9625	0.54018	0.614833	0.659426
BIOL	9	0.52	0	19	25	0.807692	0.88388	0.966417	0.54018	0.665399	0.682483
BIOL	9	0.52	1	20	27	0.807692	0.8796	0.9575	0.54018	0.550281	0.629991
BIOL	9	0.52	0	20	25	0.807692	0.81089	0.814354	0.54018	-1.2978	-0.212705
BIOL	9	0.52	1	19	27	0.807692	0.87952	0.957333	0.54018	0.548129	0.62901
BIOL	9	0.52	0	20	26	0.8	0.88817	0.983688	0.470272	0.888374	0.735098
BIOL	9	0.52	0	21	24	0.8	0.8868	0.980833	0.470272	0.851525	0.718296
BIOL	9	0.52	1	25	28	0.8	0.7718	0.74125	0.470272	-2.2416	-0.692126
BIOL	9	0.52	1	20	29	0.8	0.7925	0.784375	0.470272	-1.68484	-0.43825
BIOL	9	0.52	1	19	30	0.792308	0.81576	0.841167	0.400363	-0.951635	-0.152977
BIOL	9	0.52	1	20	28	0.792308	0.87366	0.961792	0.400363	0.605688	0.55714
BIOL	9	0.52	1	20	22	0.792308	0.77999	0.766646	0.400363	-1.91373	-0.59168
BIOL	9	0.52	0	19	31	0.792308	0.87941	0.973771	0.400363	0.760345	0.627661
BIOL	9	0.52	0	20	25	0.792308	0.87925	0.973437	0.400363	0.756041	0.625699
BIOL	9	0.52	1	27		0.784615	0.87731	0.977729	0.330455	0.811449	0.601905
BIOL	9	0.52	0	19	26	0.784615	0.83874	0.897375	0.330455	-0.22596	0.128862
BIOL	9	0.52	0	20	29	0.784615	0.83282	0.885042	0.330455	-0.385189	0.056256
BIOL	9	0.52	0	21	25	0.784615	0.85405	0.929271	0.330455	0.18583	0.316632
BIOL	9	0.52	0	18	28	0.784615	0.84444	0.90925	0.330455	-0.0726484	0.19877
BIOL	9	0.52	0	20	27	0.776923	0.84944	0.928	0.260547	0.169423	0.260093
BIOL	9	0.52	0	20	25	0.776923	0.8678	0.96625	0.260547	0.663248	0.48527
BIOL	9	0.52	1	29		0.776923	0.84841	0.925854	0.260547	0.141719	0.24746
BIOL	9	0.52	1	20	23	0.776923	0.8518	0.932917	0.260547	0.232899	0.289037
BIOL	9	0.52	0	19	31	0.769231	0.86263	0.963812	0.190638	0.631778	0.421862
BIOL	9	0.52	0	19	20	0.769231	0.85048	0.9385	0.190638	0.304982	0.272848
BIOL	9	0.52	0	19	23	0.769231	0.858	0.954167	0.190638	0.507246	0.365077
BIOL	9	0.52	1	22		0.769231	0.84291	0.922729	0.190638	0.101374	0.180005
BIOL	9	0.52	0	22		0.769231	0.83489	0.906021	0.190638	-0.114338	0.0816436
BIOL	9	0.52	0	18	23	0.761538	0.85792	0.962333	0.12073	0.612682	0.364096
BIOL	9	0.52	0	19	28	0.761538	0.84271	0.930646	0.12073	0.203582	0.177552
BIOL	9	0.52	0	20	28	0.761538	0.85988	0.966417	0.12073	0.665399	0.388135
BIOL	9	0.52	0	19	20	0.761538	0.83164	0.907583	0.12073	-0.0941659	0.0417839
BIOL	9	0.52	0	19	27	0.761538	0.8626	0.972083	0.12073	0.738559	0.421494
BIOL	9	0.52	1	19	30	0.761538	0.7845	0.809375	0.12073	-1.36208	-0.536367
BIOL	9	0.52	0	19	25	0.761538	0.84157	0.928271	0.12073	0.172919	0.163571
BIOL	9	0.52	0	20	29	0.761538	0.86335	0.973646	0.12073	0.758731	0.430692
BIOL	9	0.52	1	19	24	0.753846	0.85027	0.954729	0.0508215	0.514508	0.270272
BIOL	9	0.52	0	19	30	0.753846	0.86152	0.978167	0.0508215	0.817097	0.408248
BIOL	9	0.52	0	20	29	0.753846	0.86111	0.977313	0.0508215	0.806069	0.40322
BIOL	9	0.52	0	19	28	0.753846	0.83317	0.919104	0.0508215	0.0545733	0.0605486
BIOL	9	0.52	1	21	26	0.753846	0.84991	0.953979	0.0508215	0.504825	0.265857
BIOL	9	0.52	0	19	20	0.753846	0.85452	0.963583	0.0508215	0.62882	0.322397
BIOL	9	0.52	1	21	23	0.753846	0.80832	0.867333	0.0508215	-0.613812	-0.244225
BIOL	9	0.52	1	21		0.753846	0.82467	0.901396	0.0508215	-0.174049	-0.0437
BIOL	9	0.52	0	19	22	0.746154	0.8345	0.930208	-0.0190868	0.197933	0.0768605
BIOL	9	0.52	0	19	27	0.746154	0.81183	0.882979	-0.0190868	-0.411817	-0.201177
BIOL	9	0.52	0	20	29	0.738462	0.85011	0.971063	-0.0889952	0.725379	0.26831
BIOL	9	0.52	0	20	28	0.738462	0.81717	0.902438	-0.0889952	-0.160601	-0.135684
BIOL	9	0.52	0	19	28	0.730769	0.84394	0.966542	-0.158904	0.667013	0.192638
BIOL	9	0.52	0	19	23	0.730769	0.83624	0.9505	-0.158904	0.459908	0.0982008
BIOL	9	0.52	0	19	25	0.730769	0.80154	0.878208	-0.158904	-0.473411	-0.327379
BIOL	9	0.52	0	20	22	0.730769	0.84183	0.962146	-0.158904	0.610261	0.16676
BIOL	9	0.52	1	29		0.730769	0.81373	0.903604	-0.158904	-0.145539	-0.177874
BIOL	9	0.52	0	19	25	0.730769	0.82591	0.928979	-0.158904	0.182064	-0.0284919
BIOL	9	0.52	1	23		0.730769	0.77253	0.817771	-0.158904	-1.25369	-0.683173
BIOL	9	0.52	1	19	26	0.730769	0.8398	0.957917	-0.158904	0.55566	0.141863
BIOL	9	0.52	1	20	26	0.730769	0.77204	0.81675	-0.158904	-1.26687	-0.689183
BIOL	9	0.52	1	21	22	0.730769	0.82444	0.925917	-0.158904	0.142526	-0.0465208
BIOL	9	0.52	0	22		0.723077	0.81052	0.90525	-0.228812	-0.12429	-0.217243
BIOL	9	0.52	0	21		0.723077	0.82967	0.945146	-0.228812	0.390783	0.0176227
BIOL	9	0.52	1	21		0.723077	0.72804	0.733417	-0.228812	-2.34274	-1.22882
BIOL	9	0.52	0	20	26	0.723077	0.84591	0.978979	-0.228812	0.827587	0.216799
BIOL	9	0.52	1	21		0.723077	0.82306	0.931375	-0.228812	0.212995	-0.0634459
BIOL	9	0.52	1	20	26	0.715385	0.84567	0.986812	-0.29872	0.928719	0.213855
BIOL	9	0.52	0	20		0.715385	0.81217	0.917021	-0.29872	0.0276765	-0.197007
BIOL	9	0.52	0	20	25	0.715385	0.83677	0.968271	-0.29872	0.689337	0.104701
BIOL	9	0.52	0	20	24	0.715385	0.84622	0.987958	-0.29872	0.943512	0.220601
BIOL	9	0.52	1	20	25	0.715385	0.82022	0.933792	-0.29872	0.244196	-0.0982772
BIOL	9	0.52	0	20	29	0.707692	0.83415	0.971146	-0.368629	0.726455	0.0725679
BIOL	9	0.52	0	19	24	0.707692	0.82055	0.942813	-0.368629	0.360659	-0.0942299
BIOL	9	0.52	0	19	25	0.707692	0.80104	0.902167	-0.368629	-0.164097	-0.333511
BIOL	9	0.52	1	19	26	0.7	0.83083	0.972562	-0.438537	0.744745	0.0318496
BIOL	9	0.52	1	20	18	0.7	0.74473	0.793188	-0.438537	-1.57107	-1.02413
BIOL	9	0.52	0	18	31	0.7	0.78404	0.875083	-0.438537	-0.513756	-0.542008
BIOL	9	0.52	1	20	27	0.7	0.79186	0.891375	-0.438537	-0.303423	-0.4461
BIOL	9	0.52	0	20	27	0.692308	0.83365	0.986771	-0.508445	0.928181	0.0664356
BIOL	9	0.52	1	21	31	0.692308	0.70032	0.709	-0.508445	-2.65797	-1.5688
BIOL	9	0.52	1	21	24	0.692308	0.78866	0.893042	-0.508445	-0.281905	-0.485346
BIOL	9	0.52	0	19	26	0.692308	0.81173	0.941104	-0.508445	0.338603	-0.202403
BIOL	9	0.52	0	20	25	0.684615	0.80374	0.932792	-0.578354	0.231285	-0.300397
BIOL	9	0.52	0	20	26	0.684615	0.79699	0.918729	-0.578354	0.0497319	-0.383182
BIOL	9	0.52	1	21	28	0.684615	0.65284	0.618417	-0.578354	-3.82744	-2.15112
BIOL	9	0.52	0	20	24	0.684615	0.79658	0.917875	-0.578354	0.0387042	-0.388211
BIOL	9	0.52	1	20	24	0.684615	0.70972	0.736917	-0.578354	-2.29755	-1.45351
BIOL	9	0.52	1	22		0.676923	0.75451	0.838562	-0.648262	-0.985256	-0.90418
BIOL	9	0.52	0	19	19	0.676923	0.79932	0.931917	-0.648262	0.219989	-0.354606
BIOL	9	0.52	1	21	21	0.676923	0.75267	0.834729	-0.648262	-1.03475	-0.926747
BIOL	9	0.52	0	19	30	0.676923	0.77496	0.881167	-0.648262	-0.435217	-0.65337
BIOL	9	0.52	0	21		0.671154	0.76269	0.861854	-0.700693	-0.68455	-0.803856
BIOL	9	0.52	1	20	22	0.669231	0.80274	0.947375	-0.71817	0.419563	-0.312661
BIOL	9	0.52	1	19		0.669231	0.79349	0.928104	-0.71817	0.170767	-0.426108
BIOL	9	0.52	1	22		0.669231	0.78738	0.915375	-0.71817	0.0064281	-0.501045
BIOL	9	0.52	0	20	27	0.669231	0.79708	0.935583	-0.71817	0.267327	-0.382079
BIOL	9	0.52	0	20	25	0.669231	0.79829	0.938104	-0.71817	0.299872	-0.367239
BIOL	9	0.52	1	20	19	0.669231	0.7556	0.849167	-0.71817	-0.848352	-0.890812
BIOL	9	0.52	0	20	24	0.669231	0.79674	0.934875	-0.71817	0.258182	-0.386249
BIOL	9	0.52	0	19	30	0.661538	0.733	0.810417	-0.788079	-1.34863	-1.16799
BIOL	9	0.52	1	19	31	0.661538	0.78769	0.924354	-0.788079	0.122353	-0.497243
BIOL	9	0.52	0	20	23	0.661538	0.80033	0.950688	-0.788079	0.462329	-0.342219
BIOL	9	0.52	1	19	24	0.661538	0.78385	0.916354	-0.788079	0.0190696	-0.544338
BIOL	9	0.52	0	19	27	0.653846	0.76244	0.880083	-0.857987	-0.449203	-0.806922
BIOL	9	0.52	0	19	23	0.653846	0.79563	0.949229	-0.857987	0.443501	-0.399862
BIOL	9	0.52	1	20	28	0.653846	0.73243	0.817562	-0.857987	-1.25638	-1.17498
BIOL	9	0.52	1	19	28	0.653846	0.76722	0.890042	-0.857987	-0.320637	-0.748298
BIOL	9	0.52	0	19	26	0.653846	0.77869	0.913937	-0.857987	-0.0121307	-0.607624
BIOL	9	0.52	0	19	22	0.653846	0.77839	0.913312	-0.857987	-0.0201997	-0.611303
BIOL	9	0.52	0	36		0.653846	0.75955	0.874062	-0.857987	-0.526935	-0.842367
BIOL	9	0.52	0	21	23	0.646154	0.74828	0.858917	-0.927895	-0.722475	-0.980588
BIOL	9	0.52	0	20	30	0.646154	0.57783	0.503812	-0.927895	-5.30703	-3.07108
BIOL	9	0.52	0	19	26	0.646154	0.80148	0.96975	-0.927895	0.708434	-0.328115
BIOL	9	0.52	0	18	22	0.646154	0.75374	0.870292	-0.927895	-0.575618	-0.913624
BIOL	9	0.52	1	18	22	0.646154	0.76971	0.903563	-0.927895	-0.146077	-0.717759
BIOL	9	0.52	0	20	23	0.638462	0.77724	0.927583	-0.997804	0.164043	-0.625407
BIOL	9	0.52	0	20	22	0.638462	0.69477	0.755771	-0.997804	-2.05413	-1.63686
BIOL	9	0.52	0	20	22	0.630769	0.77524	0.93175	-1.06771	0.217837	-0.649936
BIOL	9	0.52	1	33		0.630769	0.73065	0.838854	-1.06771	-0.981491	-1.19681
BIOL	9	0.52	0	20	28	0.630769	0.6949	0.764375	-1.06771	-1.94305	-1.63527
BIOL	9	0.52	0	21	23	0.630769	0.78011	0.941896	-1.06771	0.348824	-0.590208
BIOL	9	0.52	0	18	23	0.630769	0.78574	0.953625	-1.06771	0.500253	-0.521159
BIOL	9	0.52	0	20	31	0.623077	0.62991	0.637312	-1.13762	-3.58349	-2.43234
BIOL	9	0.52	1	19	27	0.623077	0.77686	0.943458	-1.13762	0.368997	-0.630068
BIOL	9	0.52	1	20	25	0.623077	0.78421	0.958771	-1.13762	0.566688	-0.539923
BIOL	9	0.52	0	22	22	0.615385	0.73691	0.868563	-1.20753	-0.597943	-1.12004
BIOL	9	0.52	0	25	28	0.607692	0.71582	0.832958	-1.27744	-1.05761	-1.3787
BIOL	9	0.52	0	21	23	0.607692	0.74972	0.903583	-1.27744	-0.145808	-0.962927
BIOL	9	0.52	0	20	24	0.607692	0.7615	0.928125	-1.27744	0.171036	-0.818451
BIOL	9	0.52	1	19	18	0.607692	0.65102	0.697958	-1.27744	-2.80052	-2.17344
BIOL	9	0.52	0	20	24	0.607692	0.77699	0.960396	-1.27744	0.587668	-0.628473
BIOL	9	0.52	1	20	23	0.607692	0.69178	0.782875	-1.27744	-1.70421	-1.67353
BIOL	9	0.52	0	20	26	0.6	0.77673	0.968187	-1.34735	0.688262	-0.631662
BIOL	9	0.52	1	20	33	0.6	0.73353	0.878188	-1.34735	-0.473679	-1.16149
BIOL	9	0.52	1	19	21	0.6	0.72444	0.85925	-1.34735	-0.718171	-1.27297
BIOL	9	0.52	0	19	29	0.6	0.69562	0.799208	-1.34735	-1.49334	-1.62644
BIOL	9	0.52	0	20	23	0.592308	0.70201	0.820854	-1.41725	-1.21388	-1.54807
BIOL	9	0.52	1	20	28	0.592308	0.72606	0.870958	-1.41725	-0.567011	-1.25311
BIOL	9	0.52	0	18	20	0.584615	0.71617	0.858688	-1.48716	-0.725433	-1.3744
BIOL	9	0.52	1	19	28	0.576923	0.74327	0.923479	-1.55707	0.111057	-1.04203
BIOL	9	0.52	0	20	24	0.576923	0.68175	0.795312	-1.55707	-1.54363	-1.79655
BIOL	9	0.52	0	19	21	0.576923	0.7461	0.929375	-1.55707	0.187174	-1.00732
BIOL	9	0.52	0	19	23	0.576923	0.74304	0.923	-1.55707	0.10487	-1.04485
BIOL	9	0.52	0	20	27	0.576923	0.75094	0.939458	-1.55707	0.317355	-0.947964
BIOL	9	0.52	0	20	24	0.569231	0.74358	0.932458	-1.62698	0.226982	-1.03823
BIOL	9	0.52	0	20	18	0.561538	0.67837	0.804937	-1.69689	-1.41937	-1.838
BIOL	9	0.52	0	19	25	0.561538	0.65	0.745833	-1.69689	-2.18243	-2.18595
BIOL	9	0.52	0	20	25	0.553846	0.57924	0.60675	-1.7668	-3.97806	-3.05379
BIOL	9	0.52	0	21	18	0.546154	0.70432	0.875667	-1.8367	-0.506225	-1.51974
BIOL	9	0.52	0	24	19	0.523077	0.72673	0.947354	-2.04643	0.419294	-1.24489
BIOL	9	0.52	0	21		0.492308	0.62249	0.763521	-2.32606	-1.95408	-2.52334
BIOL	9	0.52	1	20	25	0.476923	0.66842	0.875875	-2.46588	-0.503535	-1.96003
BIOL	9	0.52	0	18	24	0.476923	0.67717	0.894104	-2.46588	-0.268188	-1.85272
BIOL	9	0.52	0	21		0.469231	0.65591	0.858146	-2.53579	-0.732427	-2.11346
BIOL	9	0.52	0	19	17	0.430769	0.64563	0.878396	-2.88533	-0.47099	-2.23954
BIOL	9	0.52	1	18	27
BIOL	9	0.52	0	20	25
BIOL	9	0.52	1	25	23
BIOL	9	0.52	1	20
BIOL	9	0.52	1	20
BIOL	9	0.52	0	20	19
BIOL	9	0.52	0	19	17
BIOL	9	0.52	0	20	32
BIOL	9	0.52	1	19	24
BIOL	9	0.52	0	20	24
BIOL	9	0.52	1	24

## Sheet: BIOL202203
Semester	High stakes Low stakes	Gender (0 Woman - 1 Man)	ACT	Exams_percent	Course_percent	NonExam_percent	ZExams_percent	ZNonExam_stuff_percent	ZCourse_percent
F16	High	1	#NULL!	0.6275	0.828125	0.744531	-2.61772	-2.25299	-2.88531
F16	High	1	25	0.798125	0.938018	0.879729	-0.354069	0.741161	0.105016
F16	High	0	#NULL!	0.965	0.955964	0.959729	1.85983	1.23013	1.87447
F16	High	1	30	0.93125	0.963304	0.949948	1.41208	1.4301	1.65812
F16	High	0	29	0.633125	0.897804	0.787521	-2.5431	-0.354521	-1.93446
F16	High	0	30	0.65	0.861964	0.773646	-2.31922	-1.331	-2.24135
F16	High	0	29	0.64125	0.865982	0.772344	-2.4353	-1.22153	-2.27015
F16	High	1	28	0.655	0.883107	0.788062	-2.25288	-0.754942	-1.92248
F16	High	0	33	0.69125	0.857018	0.787948	-1.77196	-1.46577	-1.92501
F16	High	0	28	0.6525	0.888536	0.790188	-2.28605	-0.607034	-1.87548
F16	High	0	27	0.646875	0.895589	0.791958	-2.36068	-0.414852	-1.83631
F16	High	0	29	0.67125	0.894375	0.801406	-2.0373	-0.447937	-1.62734
F16	High	0	34	0.73375	0.874071	0.815604	-1.20812	-1.00113	-1.31331
F16	High	1	32	0.74	0.848839	0.80349	-1.1252	-1.68861	-1.58126
F16	High	0	27	0.68	0.866768	0.788948	-1.92121	-1.20012	-1.9029
F16	High	0	27	0.68125	0.895821	0.806417	-1.90463	-0.408527	-1.51652
F16	High	0	31	0.7275	0.849696	0.798781	-1.29104	-1.66525	-1.6854
F16	High	1	32	0.76875	0.937786	0.867354	-0.743783	0.734836	-0.168696
F16	High	0	31	0.73875	0.939161	0.855656	-1.14179	0.772299	-0.427432
F16	High	1	30	0.7475	0.932321	0.855313	-1.0257	0.585955	-0.435035
F16	High	1	34	0.79625	0.924232	0.870906	-0.378945	0.365554	-0.0901302
F16	High	0	26	0.695	0.842893	0.781271	-1.72221	-1.85062	-2.0727
F16	High	1	30	0.75875	0.903821	0.843375	-0.876451	-0.190558	-0.69907
F16	High	0	28	0.7175	0.89525	0.821187	-1.42371	-0.424096	-1.18982
F16	High	1	29	0.74875	0.864446	0.81624	-1.00912	-1.26337	-1.29926
F16	High	1	29	0.74875	0.913446	0.844823	-1.00912	0.0716853	-0.667045
F16	High	1	29	0.74875	0.919071	0.848104	-1.00912	0.224945	-0.59447
F16	High	1	31	0.77125	0.818036	0.798542	-0.710616	-2.52788	-1.6907
F16	High	0	32	0.76625	0.910375	0.850323	-0.77695	-0.0119991	-0.545395
F16	High	1	33	0.79875	0.869893	0.84025	-0.345778	-1.11498	-0.768189
F16	High	0	32	0.76875	0.943589	0.87074	-0.743783	0.89296	-0.0938166
F16	High	1	35	0.82625	0.878696	0.856844	0.0190603	-0.875116	-0.401167
F16	High	1	30	0.77375	0.920946	0.859615	-0.677448	0.276031	-0.339881
F16	High	0	27	0.7225	0.904839	0.828865	-1.35737	-0.162826	-1.02001
F16	High	0	32	0.78375	0.914321	0.859917	-0.54478	0.0955256	-0.333199
F16	High	0	32	0.785	0.877357	0.838875	-0.528197	-0.911607	-0.798602
F16	High	0	31	0.775	0.912304	0.855094	-0.660865	0.0405469	-0.439873
F16	High	0	31	0.77625	0.89975	0.848292	-0.644281	-0.301489	-0.590323
F16	High	1	31	0.79875	0.945482	0.884344	-0.345778	0.944533	0.207082
F16	High	0	32	0.79375	0.910696	0.861969	-0.412112	-0.00324147	-0.287811
F16	High	0	33	0.8075	0.967589	0.900885	-0.229693	1.54687	0.572953
F16	High	1	28	0.7725	0.900625	0.84724	-0.694032	-0.277648	-0.613593
F16	High	0	25	0.72	0.889107	0.818646	-1.39054	-0.591465	-1.24603
F16	High	1	31	0.80625	0.894714	0.857854	-0.246276	-0.438692	-0.378818
F16	High	1	28	0.775	0.680268	0.71974	-0.660865	-6.28152	-3.43366
F16	High	0	27	0.745	0.904196	0.837865	-1.05887	-0.180341	-0.82095
F16	High	0	28	0.76	0.882661	0.831552	-0.859867	-0.767105	-0.960571
F16	High	0	28	0.765	0.883036	0.833854	-0.793533	-0.756888	-0.909653
F16	High	1	28	0.78625	0.905518	0.855823	-0.511613	-0.144337	-0.423745
F16	High	1	28	0.78625	0.945786	0.879313	-0.511613	0.952804	0.0958004
F16	High	1	29	0.80125	0.933411	0.878344	-0.312611	0.615634	0.0743734
F16	High	0	29	0.7825	0.875786	0.836917	-0.561364	-0.954422	-0.841917
F16	High	0	25	0.74	0.863143	0.811833	-1.1252	-1.29889	-1.39671
F16	High	1	30	0.81625	0.921107	0.877417	-0.113608	0.28041	0.0538681
F16	High	1	26	0.77375	0.941107	0.871375	-0.677448	0.825331	-0.0797623
F16	High	1	32	0.84125	0.912054	0.882552	0.218063	0.0337353	0.167454
F16	High	0	32	0.8225	0.896196	0.86549	-0.0306903	-0.39831	-0.209937
F16	High	0	34	0.84625	0.89275	0.873375	0.284397	-0.492211	-0.0355261
F16	High	1	29	0.81125	0.929375	0.880156	-0.179942	0.505676	0.114463
F16	High	0	29	0.79375	0.892911	0.851594	-0.412112	-0.487833	-0.517287
F16	High	1	34	0.87	0.935411	0.908156	0.599484	0.670126	0.73377
F16	High	1	30	0.82625	0.906875	0.873281	0.0190603	-0.10736	-0.0375996
F16	High	0	27	0.77375	0.936196	0.86851	-0.677448	0.691534	-0.143122
F16	High	1	31	0.8375	0.947661	0.90176	0.168312	1.00389	0.592307
F16	High	1	30	0.83	0.864643	0.850208	0.0688109	-1.25802	-0.54793
F16	High	1	27	0.7975	0.930446	0.875052	-0.362361	0.534869	0.00156789
F16	High	1	30	0.83125	0.922161	0.884281	0.0853945	0.309115	0.2057
F16	High	0	30	0.81375	0.861464	0.841583	-0.146775	-1.34462	-0.738699
F16	High	0	31	0.8275	0.910125	0.875698	0.0356438	-0.0188107	0.0158525
F16	High	0	31	0.8275	0.924161	0.883885	0.0356438	0.363608	0.196945
F16	High	1	30	0.83625	0.941268	0.89751	0.151729	0.82971	0.498304
F16	High	1	30	0.83625	0.967393	0.91275	0.151729	1.54151	0.835376
F16	High	0	29	0.80625	0.89875	0.860208	-0.246276	-0.328735	-0.326748
F16	High	0	28	0.79625	0.909964	0.862583	-0.378945	-0.0231895	-0.274218
F16	High	0	31	0.83	0.914661	0.879385	0.0688109	0.10477	0.0974132
F16	High	1	28	0.8175	0.922429	0.878708	-0.0970245	0.316413	0.0824373
F16	High	1	32	0.8625	0.963214	0.92125	0.499983	1.42766	1.02338
F16	High	0	32	0.84375	0.902125	0.877802	0.25123	-0.236779	0.0623928
F16	High	0	27	0.78875	0.945625	0.88026	-0.478446	0.948425	0.116767
F16	High	1	31	0.8525	0.912518	0.88751	0.367315	0.0463853	0.277123
F16	High	1	27	0.81	0.866946	0.843219	-0.196526	-1.19526	-0.702526
F16	High	0	34	0.86875	0.945268	0.913385	0.582901	0.938695	0.84943
F16	High	0	29	0.815	0.876839	0.851073	-0.130192	-0.925716	-0.528807
F16	High	0	29	0.815625	0.936196	0.885958	-0.1219	0.691534	0.242794
F16	High	1	32	0.86875	0.944446	0.912906	0.582901	0.916314	0.838832
F16	High	0	29	0.81625	0.890125	0.859344	-0.113608	-0.563732	-0.345871
F16	High	1	33	0.88	0.849304	0.862094	0.732153	-1.67596	-0.285046
F16	High	0	31	0.84	0.913536	0.882896	0.201479	0.0741179	0.175057
F16	High	0	32	0.855	0.917875	0.891677	0.400482	0.192347	0.369282
F16	High	0	27	0.8	0.934357	0.878375	-0.329194	0.64142	0.0750646
F16	High	1	30	0.855	0.928375	0.897802	0.400482	0.47843	0.504756
F16	High	0	30	0.83625	0.942536	0.89825	0.151729	0.864254	0.514663
F16	High	0	32	0.85875	0.94575	0.9095	0.450232	0.951831	0.763492
F16	High	1	30	0.85625	0.971018	0.923198	0.417065	1.64028	1.06646
F16	High	1	28	0.835	0.906643	0.876792	0.135145	-0.113685	0.0400443
F16	High	0	26	0.795	0.923929	0.870208	-0.395528	0.357283	-0.105567
F16	High	1	29	0.85	0.908982	0.884406	0.334148	-0.0499491	0.208465
F16	High	0	29	0.83125	0.900839	0.871844	0.0853945	-0.27181	-0.0693945
F16	High	1	33	0.895	0.953946	0.929385	0.931155	1.17515	1.20332
F16	High	1	36	0.92875	0.946857	0.939312	1.37891	0.981996	1.42289
F16	High	1	34	0.9075	0.889554	0.897031	1.09699	-0.579302	0.487706
F16	High	0	35	0.9	0.947143	0.9275	0.997489	0.989781	1.16162
F16	High	0	29	0.83625	0.951821	0.903667	0.151729	1.11725	0.634469
F16	High	0	27	0.815	0.8985	0.863708	-0.130192	-0.335546	-0.249335
F16	High	1	27	0.835	0.868607	0.854604	0.135145	-1.15001	-0.450702
F16	High	1	26	0.825	0.940018	0.892094	0.00247676	0.795653	0.378498
F16	High	1	28	0.84875	0.905554	0.881885	0.317564	-0.143364	0.152709
F16	High	0	32	0.87375	0.944214	0.914854	0.649235	0.909989	0.881916
F16	High	0	33	0.885	0.929286	0.910833	0.798487	0.503244	0.792983
F16	High	0	28	0.83375	0.844321	0.839917	0.118562	-1.8117	-0.775562
F16	High	1	30	0.87625	0.861018	0.867365	0.682402	-1.35679	-0.168465
F16	High	1	30	0.87625	0.937125	0.91176	0.682402	0.716834	0.813488
F16	High	0	26	0.81375	0.915857	0.873313	-0.146775	0.137368	-0.0369084
F16	High	0	32	0.88125	0.843321	0.859125	0.748736	-1.83895	-0.35071
F16	High	0	32	0.88125	0.915	0.900937	0.748736	0.114014	0.574105
F16	High	1	32	0.90125	0.897696	0.899177	1.01407	-0.357441	0.535168
F16	High	1	30	0.88	0.903321	0.893604	0.732153	-0.204181	0.411905
F16	High	0	32	0.88375	0.911982	0.900219	0.781903	0.0317892	0.558208
F16	High	0	31	0.87375	0.924018	0.903073	0.649235	0.359715	0.621337
F16	High	0	27	0.83125	0.934643	0.891563	0.0853945	0.649205	0.366748
F16	High	0	32	0.89	0.91225	0.902979	0.864821	0.0390873	0.619263
F16	High	0	33	0.90125	0.956375	0.933406	1.01407	1.24132	1.29225
F16	High	1	30	0.89	0.888071	0.888875	0.864821	-0.619684	0.307305
F16	High	0	35	0.9275	0.954268	0.943115	1.36233	1.18391	1.50698
F16	High	1	32	0.915	0.918732	0.917177	1.19649	0.2157	0.933294
F16	High	1	32	0.915	0.919786	0.917792	1.19649	0.244406	0.946888
F16	High	1	27	0.86125	0.901911	0.884969	0.483399	-0.242618	0.220906
F16	High	1	26	0.85375	0.954018	0.91224	0.383898	1.1771	0.824086
F16	High	1	32	0.9225	0.913714	0.917375	1.29599	0.0789833	0.937672
F16	High	0	29	0.87125	0.904821	0.890833	0.616068	-0.163312	0.35062
F16	High	1	30	0.905	0.962893	0.938771	1.06382	1.41891	1.41091
F16	High	1	29	0.895	0.893107	0.893896	0.931155	-0.482481	0.418357
F16	High	1	36	0.97375	0.975429	0.974729	1.97592	1.76046	2.20624
F16	High	0	27	0.85625	0.907821	0.886333	0.417065	-0.081574	0.251088
F16	High	0	27	0.85875	0.926304	0.898156	0.450232	0.421992	0.512589
F16	High	0	30	0.895	0.933446	0.917427	0.931155	0.616607	0.938824
F16	High	1	30	0.92125	0.940321	0.932375	1.27941	0.803924	1.26944
F16	High	1	29	0.91125	0.940036	0.928042	1.14674	0.796139	1.1736
F16	High	0	31	0.915	0.885946	0.898052	1.19649	-0.677582	0.510285
F16	High	0	28	0.8825	0.950321	0.922063	0.76532	1.07638	1.04135
F16	High	0	29	0.895	0.909536	0.903479	0.931155	-0.0348664	0.630322
F16	High	0	34	0.95125	0.949321	0.950125	1.67741	1.04914	1.66204
F16	High	0	29	0.89625	0.929161	0.915448	0.947739	0.499838	0.895049
F16	High	0	30	0.9075	0.929625	0.920406	1.09699	0.512488	1.00472
F16	High	1	30	0.9275	0.928982	0.928365	1.36233	0.494973	1.18074
F16	High	0	28	0.88875	0.929714	0.912646	0.848237	0.514921	0.833072
F16	High	1	28	0.90875	0.918089	0.914198	1.11357	0.198185	0.867401
F16	High	0	30	0.92125	0.917518	0.919073	1.27941	0.182616	0.975227
F16	High	0	33	0.9625	0.940071	0.949417	1.82667	0.797112	1.64637
F16	High	1	29	0.94	0.951643	0.946792	1.52816	1.11239	1.58831
F16	High	0	28	0.91125	0.919696	0.916177	1.14674	0.241973	0.911176
F16	High	0	34	0.97875	0.937964	0.954958	2.04225	0.739701	1.76895
F16	High	1	26	0.915	0.925589	0.921177	1.19649	0.402531	1.02177
F16	High	0	23	0.895	0.900196	0.898031	0.931155	-0.289325	0.509824
Sp16	Low	1	25	0.774178	0.941968	0.904309	-0.408889	0.33046	0.0506051
Sp16	Low	1	30	0.9414	0.975859	0.968125	1.91307	1.34282	1.68927
Sp16	Low	0	#NULL!	0.949444	0.984508	0.976638	2.02477	1.60119	1.90789
Sp16	Low	0	28	0.603089	0.901781	0.834743	-2.78454	-0.869965	-1.73572
Sp16	Low	1	30	0.639444	0.834463	0.790693	-2.27972	-2.88086	-2.86684
Sp16	Low	1	28	0.620889	0.861209	0.807272	-2.53738	-2.08192	-2.44114
Sp16	Low	0	29	0.637911	0.898418	0.83995	-2.30101	-0.970433	-1.60202
Sp16	Low	1	29	0.666956	0.837215	0.799002	-1.89772	-2.79864	-2.65348
Sp16	Low	0	27	0.651667	0.874347	0.824369	-2.11001	-1.68946	-2.00211
Sp16	Low	1	30	0.693333	0.882559	0.84009	-1.53145	-1.44415	-1.59843
Sp16	Low	1	32	0.719178	0.872971	0.838454	-1.17259	-1.73057	-1.64044
Sp16	Low	1	26	0.655022	0.931151	0.869177	-2.06342	0.00735023	-0.851524
Sp16	Low	0	33	0.7328	0.933106	0.88815	-0.983439	0.0657483	-0.364344
Sp16	Low	1	30	0.7064	0.934617	0.883397	-1.35001	0.110891	-0.486395
Sp16	Low	0	29	0.694311	0.894116	0.849272	-1.51787	-1.09895	-1.36265
Sp16	Low	0	29	0.697778	0.85618	0.820628	-1.46974	-2.23214	-2.09816
Sp16	Low	0	26	0.666911	0.873273	0.826958	-1.89834	-1.72154	-1.93564
Sp16	Low	1	30	0.715356	0.904617	0.86214	-1.22566	-0.78525	-1.03223
Sp16	Low	0	28	0.693333	0.832714	0.801431	-1.53145	-2.93311	-2.59111
Sp16	Low	0	32	0.745844	0.927608	0.886813	-0.802311	-0.0984962	-0.398667
Sp16	Low	1	32	0.748333	0.908682	0.872693	-0.767751	-0.663843	-0.761235
Sp16	Low	0	30	0.728067	0.922836	0.879122	-1.04916	-0.241034	-0.596151
Sp16	Low	1	29	0.719467	0.913794	0.87018	-1.16858	-0.511124	-0.825782
Sp16	Low	0	25	0.673778	0.878315	0.832409	-1.80299	-1.57093	-1.79566
Sp16	Low	0	27	0.698333	0.94465	0.889367	-1.46202	0.410566	-0.333094
Sp16	Low	0	32	0.758622	0.915286	0.880125	-0.624885	-0.466558	-0.570409
Sp16	Low	1	29	0.727778	0.884508	0.849332	-1.05317	-1.38594	-1.36112
Sp16	Low	0	28	0.715556	0.924797	0.877835	-1.22289	-0.182443	-0.629194
Sp16	Low	1	29	0.731978	0.917994	0.876244	-0.994856	-0.385684	-0.670048
Sp16	Low	1	32	0.765844	0.921569	0.886618	-0.524601	-0.278877	-0.403661
Sp16	Low	0	31	0.753333	0.91535	0.878988	-0.698324	-0.464637	-0.599609
Sp16	Low	0	29	0.732511	0.868553	0.83802	-0.98745	-1.86254	-1.65158
Sp16	Low	0	32	0.766111	0.910894	0.878399	-0.520899	-0.597761	-0.614722
Sp16	Low	0	32	0.768889	0.97263	0.926903	-0.482328	1.24639	0.630765
Sp16	Low	1	31	0.760222	0.89065	0.861377	-0.602669	-1.20249	-1.05183
Sp16	Low	1	30	0.749733	0.920315	0.88203	-0.748312	-0.316336	-0.521486
Sp16	Low	0	31	0.761111	0.95036	0.907885	-0.590326	0.581149	0.142432
Sp16	Low	0	31	0.761111	0.959608	0.915057	-0.590326	0.857388	0.326597
Sp16	Low	1	33	0.785289	0.915678	0.886414	-0.254606	-0.45484	-0.408912
Sp16	Low	0	31	0.764467	0.913839	0.880314	-0.543732	-0.50978	-0.565543
Sp16	Low	1	31	0.766222	0.920984	0.886249	-0.519356	-0.296358	-0.413139
Sp16	Low	0	34	0.798889	0.894495	0.873037	-0.0657641	-1.08761	-0.752398
Sp16	Low	0	32	0.778067	0.956772	0.916663	-0.35489	0.772672	0.367836
Sp16	Low	1	30	0.76	0.930913	0.892554	-0.605754	0.000242578	-0.251257
Sp16	Low	1	34	0.805556	0.897248	0.876668	0.0268057	-1.00539	-0.659162
Sp16	Low	1	29	0.750333	0.943891	0.900449	-0.73998	0.387898	-0.0485215
Sp16	Low	1	31	0.775	0.909505	0.879317	-0.397472	-0.639254	-0.591157
Sp16	Low	1	31	0.776956	0.92627	0.892758	-0.370319	-0.138453	-0.246006
Sp16	Low	0	27	0.732778	0.949923	0.901187	-0.983747	0.568087	-0.0295671
Sp16	Low	1	32	0.790844	0.935492	0.903027	-0.177465	0.137017	0.017691
Sp16	Low	1	30	0.768889	0.94436	0.904978	-0.482328	0.401921	0.0677666
Sp16	Low	0	31	0.780289	0.881904	0.859097	-0.324034	-1.46374	-1.11036
Sp16	Low	1	35	0.8264	0.898585	0.882384	0.31624	-0.965438	-0.512393
Sp16	Low	1	30	0.771667	0.921833	0.88813	-0.443757	-0.271001	-0.364856
Sp16	Low	0	27	0.736933	0.956881	0.907516	-0.926046	0.775938	0.132955
Sp16	Low	1	28	0.750844	0.91917	0.881392	-0.732883	-0.35053	-0.537879
Sp16	Low	1	32	0.7964	0.910219	0.884673	-0.100323	-0.617931	-0.453609
Sp16	Low	0	28	0.750822	0.892707	0.860863	-0.733192	-1.14102	-1.06502
Sp16	Low	1	28	0.753067	0.878894	0.850653	-0.702027	-1.55364	-1.32718
Sp16	Low	0	32	0.798578	0.963498	0.926484	-0.070084	0.973607	0.620007
Sp16	Low	0	33	0.812222	0.886354	0.869716	0.119375	-1.33081	-0.837693
Sp16	Low	0	29	0.768622	0.950283	0.909511	-0.486031	0.578844	0.184183
Sp16	Low	0	34	0.824178	0.969518	0.936898	0.285384	1.15341	0.887419
Sp16	Low	1	27	0.755578	0.908572	0.874234	-0.667159	-0.667109	-0.721661
Sp16	Low	0	28	0.768733	0.920437	0.886389	-0.484488	-0.312686	-0.409553
Sp16	Low	1	34	0.837111	0.939794	0.916748	0.464969	0.265531	0.370013
Sp16	Low	0	29	0.780844	0.922392	0.890623	-0.31632	-0.254288	-0.300821
Sp16	Low	0	27	0.758867	0.930122	0.891686	-0.621491	-0.0233856	-0.273542
Sp16	Low	1	26	0.750356	0.932103	0.891312	-0.739672	0.0357809	-0.283147
Sp16	Low	1	30	0.794889	0.877852	0.859232	-0.121306	-1.58476	-1.1069
Sp16	Low	0	31	0.805311	0.92319	0.896733	0.0234114	-0.230468	-0.143934
Sp16	Low	0	34	0.838911	0.927466	0.907591	0.489963	-0.102722	0.134876
Sp16	Low	0	26	0.7514	0.931473	0.891057	-0.725169	0.0169552	-0.289678
Sp16	Low	0	32	0.819178	0.951055	0.921456	0.215956	0.601896	0.490912
Sp16	Low	1	32	0.823067	0.947775	0.919786	0.269956	0.503926	0.448008
Sp16	Low	1	29	0.7904	0.924399	0.894324	-0.183636	-0.194354	-0.205792
Sp16	Low	0	27	0.766689	0.93227	0.895107	-0.512876	0.0407754	-0.185685
Sp16	Low	0	25	0.744733	0.908887	0.872045	-0.817739	-0.657696	-0.777884
Sp16	Low	1	30	0.802222	0.908643	0.884758	-0.0194792	-0.664996	-0.451432
Sp16	Low	0	31	0.813889	0.963164	0.929661	0.142518	0.963618	0.701588
Sp16	Low	1	33	0.840844	0.980232	0.948948	0.516808	1.47345	1.19684
Sp16	Low	0	30	0.807089	0.933936	0.905466	0.0480967	0.090529	0.0803175
Sp16	Low	0	33	0.8414	0.927904	0.908489	0.524522	-0.0896597	0.157928
Sp16	Low	1	30	0.809911	0.945125	0.914778	0.0872846	0.424781	0.319425
Sp16	Low	1	28	0.788889	0.919473	0.890165	-0.204619	-0.341501	-0.312603
Sp16	Low	0	27	0.776289	0.907061	0.877711	-0.379575	-0.712252	-0.632395
Sp16	Low	1	28	0.789178	0.936174	0.903182	-0.200607	0.157379	0.0216612
Sp16	Low	1	29	0.801111	0.948772	0.915631	-0.0349075	0.533701	0.341325
Sp16	Low	0	32	0.834933	0.927871	0.907012	0.43473	-0.0906201	0.120019
Sp16	Low	0	27	0.783067	0.945048	0.908693	-0.285463	0.422476	0.163179
Sp16	Low	1	30	0.818356	0.909807	0.889282	0.20454	-0.630226	-0.335272
Sp16	Low	0	27	0.784444	0.947125	0.910613	-0.266332	0.484524	0.212486
Sp16	Low	0	26	0.7778	0.961614	0.920359	-0.358593	0.917322	0.462736
Sp16	Low	0	29	0.812444	0.963781	0.929815	0.122461	0.98206	0.705558
Sp16	Low	0	27	0.794422	0.906707	0.881506	-0.127786	-0.722817	-0.534934
Sp16	Low	1	30	0.830889	0.941125	0.916384	0.378571	0.305296	0.360664
Sp16	Low	0	29	0.819444	0.873119	0.861072	0.219659	-1.72615	-1.05964
Sp16	Low	0	31	0.842511	0.958836	0.932728	0.539951	0.834336	0.780352
Sp16	Low	0	29	0.820844	0.922219	0.899466	0.239099	-0.259475	-0.0737514
Sp16	Low	1	30	0.833911	0.931859	0.909875	0.420536	0.0284811	0.193532
Sp16	Low	1	28	0.8128	0.857505	0.847471	0.127398	-2.19257	-1.40889
Sp16	Low	0	32	0.855422	0.931048	0.914075	0.719227	0.00427668	0.301367
Sp16	Low	1	32	0.858622	0.969305	0.944464	0.763661	1.14707	1.0817
Sp16	Low	0	33	0.870022	0.961531	0.940993	0.921955	0.914825	0.992565
Sp16	Low	0	32	0.859067	0.934161	0.917307	0.769832	0.0972525	0.384357
Sp16	Low	0	28	0.8152	0.929415	0.903781	0.160723	-0.0445164	0.0370297
Sp16	Low	0	30	0.84	0.92701	0.907481	0.505083	-0.116361	0.132058
Sp16	Low	1	31	0.8544	0.919074	0.904559	0.705033	-0.353411	0.0570087
Sp16	Low	1	28	0.821822	0.902238	0.88419	0.252676	-0.856326	-0.466032
Sp16	Low	0	32	0.864444	0.969344	0.9458	0.844505	1.14823	1.11602
Sp16	Low	0	31	0.853911	0.952135	0.93009	0.698245	0.634169	0.712602
Sp16	Low	1	36	0.911956	0.988457	0.971287	1.50422	1.71914	1.77047
Sp16	Low	0	30	0.844333	0.950084	0.926349	0.565253	0.572889	0.616549
Sp16	Low	0	29	0.833333	0.917543	0.898643	0.412513	-0.399131	-0.0948831
Sp16	Low	1	30	0.848622	0.946817	0.924778	0.624806	0.475303	0.576207
Sp16	Low	0	29	0.838289	0.944521	0.920678	0.481323	0.406724	0.470933
Sp16	Low	0	31	0.861556	0.942752	0.924529	0.804391	0.353897	0.569803
Sp16	Low	0	35	0.906111	0.971254	0.956633	1.42307	1.20528	1.39419
Sp16	Low	1	30	0.854222	0.950013	0.928514	0.702565	0.570776	0.672132
Sp16	Low	1	33	0.887511	0.977106	0.956998	1.1648	1.38009	1.40354
Sp16	Low	1	29	0.844733	0.940495	0.919002	0.570807	0.28647	0.427901
Sp16	Low	0	32	0.8764	0.973929	0.95204	1.01051	1.28519	1.27624
Sp16	Low	0	32	0.878022	0.937254	0.92396	1.03304	0.189652	0.555203
Sp16	Low	0	27	0.822978	0.948019	0.919955	0.268721	0.511225	0.452363
Sp16	Low	0	35	0.911956	0.965177	0.953232	1.50422	1.02375	1.30685
Sp16	Low	0	27	0.823889	0.959685	0.929207	0.281372	0.859693	0.689934
Sp16	Low	0	30	0.8582	0.886572	0.880204	0.757798	-1.32428	-0.56836
Sp16	Low	0	29	0.847222	0.938913	0.918334	0.605367	0.239214	0.41074
Sp16	Low	0	32	0.883911	0.976109	0.955416	1.11481	1.35031	1.36294
Sp16	Low	0	28	0.848889	0.960277	0.935277	0.628509	0.877366	0.845796
Sp16	Low	0	28	0.849244	0.93865	0.918584	0.633446	0.231337	0.417143
Sp16	Low	0	23	0.794733	0.917293	0.889786	-0.123466	-0.406623	-0.322337
Sp16	Low	0	33	0.907733	0.953312	0.943082	1.44559	0.669323	1.04623
Sp16	Low	1	27	0.844511	0.932129	0.912464	0.567721	0.0365493	0.260001
Sp16	Low	1	27	0.845844	0.906997	0.893272	0.586235	-0.714173	-0.232815
Sp16	Low	1	30	0.882511	0.970392	0.950668	1.09537	1.17954	1.24102
Sp16	Low	0	29	0.871133	0.936772	0.92204	0.937383	0.175245	0.505896
Sp16	Low	1	30	0.885844	0.941974	0.929377	1.14165	0.330653	0.694288
Sp16	Low	1	28	0.864556	0.948019	0.929287	0.846048	0.511225	0.691983
Sp16	Low	0	31	0.8978	0.961473	0.947182	1.30766	0.913096	1.1515
Sp16	Low	1	32	0.910578	0.979576	0.96409	1.48509	1.45385	1.58566
Sp16	Low	1	34	0.933067	0.972322	0.963511	1.79736	1.23717	1.5708
Sp16	Low	0	34	0.9314	0.986444	0.97409	1.77421	1.65902	1.84244
Sp16	Low	1	28	0.867778	0.931505	0.917202	0.89079	0.0179157	0.381668
Sp16	Low	1	29	0.879178	0.957389	0.939835	1.04908	0.791113	0.962852
Sp16	Low	1	36	0.957778	1.00172	0.991855	2.14048	2.11525	2.29863
Sp16	Low	1	32	0.9164	0.961595	0.951451	1.56593	0.916746	1.26113
Sp16	Low	0	28	0.88	0.943608	0.929332	1.0605	0.379446	0.693135
Sp16	Low	0	34	0.946667	0.994913	0.984085	1.9862	1.91201	2.09909
Sp16	Low	0	30	0.902422	0.984296	0.96592	1.37184	1.59485	1.63266
Sp16	Low	1	29	0.895578	0.983614	0.963855	1.27681	1.57449	1.57964
Sp16	Low	1	27	0.875	0.949704	0.932938	0.991074	0.561555	0.78573
Sp16	Low	1	30	0.910844	0.947486	0.939262	1.48879	0.495281	0.948124
Sp16	Low	0	29	0.901667	0.967383	0.952633	1.36135	1.08964	1.29148
Sp16	Low	1	26	0.875556	0.96917	0.94816	0.998788	1.14304	1.1766
Sp16	Low	1	26	0.890556	0.975646	0.956549	1.20707	1.33648	1.39202

## Sheet: BIOL100
Semester	High stakes Low stakes	Gender (0 Woman - 1 Man)	ACT	Exams_percent	Course_percent	NonExam_percent	ZExams_percent	ZNonExam_stuff_percent	ZCourse_percent
Sp16	Low	0	19	0.533333	0.728205	0.674074	-1.0995	-1.98126	-1.77999
Sp16	Low	0	20	0.533333	0.758974	0.696296	-1.0995	-1.58886	-1.52282
Sp16	Low	0	20	0.52	0.835897	0.748148	-1.19736	-0.607843	-0.922769
Sp16	Low	0	20	0.546667	0.892308	0.796296	-1.00164	0.111566	-0.365578
Sp16	Low	0	22	0.546667	0.861538	0.774074	-1.00164	-0.280839	-0.622743
Sp16	Low	0	23	0.48	0.887179	0.774074	-1.49094	0.0461653	-0.622743
Sp16	Low	0	23	0.666667	0.897436	0.833333	-0.120887	0.176967	0.0630306
Sp16	Low	0	24	0.64	0.969231	0.877778	-0.316609	1.09258	0.577361
Sp16	Low	0	24	0.76	0.958974	0.903704	0.56414	0.961777	0.877387
Sp16	Low	0	24	0.746667	0.85641	0.825926	0.466279	-0.34624	-0.022691
Sp16	Low	0	24	0.72	0.876923	0.833333	0.270557	-0.0846364	0.0630306
Sp16	Low	0	24	0.653333	0.892308	0.825926	-0.218748	0.111566	-0.022691
Sp16	Low	0	24	0.666667	0.912821	0.844444	-0.120887	0.37317	0.191613
Sp16	Low	0	24	0.4	0.8	0.688889	-2.07811	-1.06565	-1.60854
Sp16	Low	0	24	0.76	0.928205	0.881481	0.56414	0.569372	0.620222
Sp16	Low	0	24	0.6	0.897436	0.814815	-0.610192	0.176967	-0.151274
Sp16	Low	0	25	0.613333	0.912821	0.82963	-0.512331	0.37317	0.0201698
Sp16	Low	0	25	0.84	0.958974	0.925926	1.15131	0.961777	1.13455
Sp16	Low	0	25	0.733333	0.871795	0.833333	0.368418	-0.150037	0.0630306
Sp16	Low	0	25	0.773333	0.794872	0.788889	0.662001	-1.13105	-0.451299
Sp16	Low	0	25	0.613333	0.85641	0.788889	-0.512331	-0.34624	-0.451299
Sp16	Low	0	25	0.773333	0.933333	0.888889	0.662001	0.634773	0.705943
Sp16	Low	0	25	0.76	0.912821	0.87037	0.56414	0.37317	0.491639
Sp16	Low	0	25	0.786667	0.948718	0.903704	0.759862	0.830976	0.877387
Sp16	Low	0	25	0.8	0.933333	0.896296	0.857723	0.634773	0.791665
Sp16	Low	0	26	0.746667	0.964103	0.903704	0.466279	1.02718	0.877387
Sp16	Low	0	26	0.746667	0.933333	0.881481	0.466279	0.634773	0.620222
Sp16	Low	0	26	0.426667	0.871795	0.748148	-1.88238	-0.150037	-0.922769
Sp16	Low	0	26	0.84	0.902564	0.885185	1.15131	0.242368	0.663082
Sp16	Low	0	26	0.706667	0.871795	0.825926	0.172696	-0.150037	-0.022691
Sp16	Low	0	26	0.373333	0.779487	0.666667	-2.27383	-1.32725	-1.86571
Sp16	Low	0	26	0.64	0.892308	0.822222	-0.316609	0.111566	-0.0655519
Sp16	Low	0	26	0.653333	0.882051	0.818519	-0.218748	-0.0192355	-0.108413
Sp16	Low	0	27	0.733333	0.902564	0.855556	0.368418	0.242368	0.320196
Sp16	Low	0	27	0.706667	0.897436	0.844444	0.172696	0.176967	0.191613
Sp16	Low	0	27	0.493333	0.758974	0.685185	-1.39308	-1.58886	-1.6514
Sp16	Low	0	27	0.466667	0.717949	0.648148	-1.5888	-2.11206	-2.08001
Sp16	Low	0	27	0.773333	0.94359	0.896296	0.662001	0.765575	0.791665
Sp16	Low	0	27	0.36	0.846154	0.711111	-2.37169	-0.477042	-1.35138
Sp16	Low	0	27	0.746667	0.897436	0.855556	0.466279	0.176967	0.320196
Sp16	Low	0	27	0.773333	0.964103	0.911111	0.662001	1.02718	0.963108
Sp16	Low	0	27	0.626667	0.866667	0.8	-0.41447	-0.215438	-0.322717
Sp16	Low	0	27	0.666667	0.866667	0.811111	-0.120887	-0.215438	-0.194134
Sp16	Low	0	28	0.786667	0.846154	0.82963	0.759862	-0.477042	0.0201698
Sp16	Low	0	29	0.88	0.958974	0.937037	1.44489	0.961777	1.26313
Sp16	Low	0	29	0.773333	0.841026	0.822222	0.662001	-0.542442	-0.0655519
Sp16	Low	0	29	0.76	0.902564	0.862963	0.56414	0.242368	0.405917
Sp16	Low	0	29	0.76	0.948718	0.896296	0.56414	0.830976	0.791665
Sp16	Low	0	29	0.68	0.887179	0.82963	-0.0230261	0.0461653	0.0201698
Sp16	Low	0	30	0.88	0.974359	0.948148	1.44489	1.15798	1.39172
Sp16	Low	0	30	0.813333	0.974359	0.92963	0.955584	1.15798	1.17741
Sp16	Low	0	30	0.746667	0.861538	0.82963	0.466279	-0.280839	0.0201698
Sp16	Low	0	30	0.826667	0.989744	0.944444	1.05344	1.35418	1.34886
Sp16	Low	0	30	0.8	0.861538	0.844444	0.857723	-0.280839	0.191613
Sp16	Low	0	30	0.626667	0.85641	0.792593	-0.41447	-0.34624	-0.408439
Sp16	Low	0	31	0.733333	0.897436	0.851852	0.368418	0.176967	0.277335
Sp16	Low	0	31	0.826667	0.979487	0.937037	1.05344	1.22338	1.26313
Sp16	Low	0	31	0.786667	0.917949	0.881481	0.759862	0.43857	0.620222
Sp16	Low	0	31	0.853333	0.958974	0.92963	1.24917	0.961777	1.17741
Sp16	Low	0	32	0.546667	0.728205	0.677778	-1.00164	-1.98126	-1.73712
Sp16	Low	0	32	0.72	0.969231	0.9	0.270557	1.09258	0.834526
Sp16	Low	0	32	0.866667	0.984615	0.951852	1.34703	1.28878	1.43458
Sp16	Low	0	34	0.866667	0.948718	0.925926	1.34703	0.830976	1.13455
Sp16	Low	0	34	0.84	0.846154	0.844444	1.15131	-0.477042	0.191613
Sp16	Low	1	26.83	0.626667	0.969231	0.874074	-0.41447	1.09258	0.5345
Sp16	Low	1	26.83	0.413333	0.769231	0.67037	-1.98025	-1.45805	-1.82285
Sp16	Low	1	26.83	0.586667	0.728205	0.688889	-0.708053	-1.98126	-1.60854
Sp16	Low	1	26.83	0.546667	0.769231	0.707407	-1.00164	-1.45805	-1.39424
Sp16	Low	1	26.83	0.266667	0.815385	0.662963	-3.05672	-0.869447	-1.90857
Sp16	Low	1	26.83	0.306667	0.753846	0.62963	-2.76313	-1.65426	-2.29432
Sp16	Low	1	20	0.72	0.953846	0.888889	0.270557	0.896377	0.705943
Sp16	Low	1	22	0.626667	0.907692	0.82963	-0.41447	0.307769	0.0201698
Sp16	Low	1	24	0.8	0.902564	0.874074	0.857723	0.242368	0.5345
Sp16	Low	1	25	0.733333	0.887179	0.844444	0.368418	0.0461653	0.191613
Sp16	Low	1	25	0.666667	0.876923	0.818519	-0.120887	-0.0846364	-0.108413
Sp16	Low	1	25	0.64	0.687179	0.674074	-0.316609	-2.50447	-1.77999
Sp16	Low	1	25	0.76	0.876923	0.844444	0.56414	-0.0846364	0.191613
Sp16	Low	1	26	0.853333	0.979487	0.944444	1.24917	1.22338	1.34886
Sp16	Low	1	26	0.693333	0.687179	0.688889	0.0748349	-2.50447	-1.60854
Sp16	Low	1	26	0.746667	0.907692	0.862963	0.466279	0.307769	0.405917
Sp16	Low	1	27	0.786667	0.938462	0.896296	0.759862	0.700174	0.791665
Sp16	Low	1	27	0.666667	0.938462	0.862963	-0.120887	0.700174	0.405917
Sp16	Low	1	27	0.746667	0.923077	0.874074	0.466279	0.503971	0.5345
Sp16	Low	1	27	0.8	0.938462	0.9	0.857723	0.700174	0.834526
Sp16	Low	1	28	0.706667	0.892308	0.840741	0.172696	0.111566	0.148752
Sp16	Low	0	26.83	0.653333	0.846154	0.792593	-0.218748	-0.477042	-0.408439
Sp16	Low	1	28	0.786667	0.928205	0.888889	0.759862	0.569372	0.705943
Sp16	Low	1	29	0.786667	0.948718	0.903704	0.759862	0.830976	0.877387
Sp16	Low	1	29	0.493333	0.712821	0.651852	-1.39308	-2.17746	-2.03715
Sp16	Low	1	29	0.64	0.974359	0.881481	-0.316609	1.15798	0.620222
Sp16	Low	1	29	0.76	0.938462	0.888889	0.56414	0.700174	0.705943
Sp16	Low	1	29	0.64	0.979487	0.885185	-0.316609	1.22338	0.663082
Sp16	Low	1	30	0.48	0.758974	0.681481	-1.49094	-1.58886	-1.69426
Sp16	Low	1	30	0.8	0.964103	0.918519	0.857723	1.02718	1.04883
Sp16	Low	1	31	0.76	0.810256	0.796296	0.56414	-0.934848	-0.365578
Sp16	Low	1	31	0.786667	0.933333	0.892593	0.759862	0.634773	0.748804
Sp16	Low	1	32	0.693333	0.933333	0.866667	0.0748349	0.634773	0.448778
Sp16	Low	1	33	0.746667	0.984615	0.918519	0.466279	1.28878	1.04883
Sp16	Low	1	35	0.88	0.974359	0.948148	1.44489	1.15798	1.39172
Sp17	High	0	26.83	0.725	0.966667	0.859259	0.0953684	0.833807	0.511271
Sp17	High	0	26.83	0.625	0.846667	0.748148	-0.697758	-0.533013	-0.723331
Sp17	High	0	26.83	0.541667	0.833333	0.703704	-1.3587	-0.684882	-1.21717
Sp17	High	0	26.83	0.3785	0.7568	0.588667	-2.65282	-1.55661	-2.4954
Sp17	High	0	26.83	0.391667	0.88	0.662963	-2.54839	-0.153341	-1.66986
Sp17	High	0	26.83	0.55	0.893333	0.740741	-1.2926	-0.00147196	-0.805638
Sp17	High	0	18	0.641667	0.893333	0.781481	-0.565571	-0.00147196	-0.352951
Sp17	High	0	20	0.425	0.9	0.688889	-2.28401	0.0744625	-1.38179
Sp17	High	0	20	0.533333	0.866667	0.718519	-1.42479	-0.30521	-1.05256
Sp17	High	0	20	0.675	0.713333	0.696296	-0.301195	-2.0517	-1.29948
Sp17	High	0	21	0.541667	0.973333	0.781481	-1.3587	0.909741	-0.352951
Sp17	High	0	21	0.783333	0.96	0.881481	0.558026	0.757872	0.758191
Sp17	High	0	22	0.466667	0.86	0.685185	-1.95354	-0.381144	-1.42294
Sp17	High	0	22	0.683333	0.88	0.792593	-0.235101	-0.153341	-0.22949
Sp17	High	0	22	0.825	0.826667	0.825926	0.888495	-0.760816	0.14089
Sp17	High	0	23	0.616667	0.846667	0.744444	-0.763852	-0.533013	-0.764485
Sp17	High	0	23	0.65	0.946667	0.814815	-0.499477	0.606003	0.01743
Sp17	High	0	23	0.75	0.906667	0.837037	0.29365	0.150397	0.26435
Sp17	High	0	23	0.716667	0.806667	0.766667	0.0292745	-0.98862	-0.517564
Sp17	High	0	24	0.683333	0.886667	0.796296	-0.235101	-0.0774064	-0.188337
Sp17	High	0	24	0.808333	0.953333	0.888889	0.756307	0.681938	0.840498
Sp17	High	0	24	0.516667	0.866667	0.711111	-1.55698	-0.30521	-1.13487
Sp17	High	0	24	0.55	0.766667	0.67037	-1.2926	-1.44423	-1.58755
Sp17	High	0	24	0.758333	0.893333	0.833333	0.359744	-0.00147196	0.223197
Sp17	High	0	25	0.558333	0.886667	0.740741	-1.22651	-0.0774064	-0.805638
Sp17	High	0	25	0.691667	0.946667	0.833333	-0.169007	0.606003	0.223197
Sp17	High	0	25	0.75	0.973333	0.874074	0.29365	0.909741	0.675884
Sp17	High	0	25	0.5	0.953333	0.751852	-1.68917	0.681938	-0.682178
Sp17	High	0	25	0.8	0.913333	0.862963	0.690214	0.226331	0.552424
Sp17	High	0	25	0.558333	0.84	0.714815	-1.22651	-0.608947	-1.09371
Sp17	High	0	25	0.683333	0.92	0.814815	-0.235101	0.302266	0.01743
Sp17	High	0	25	0.741667	0.946667	0.855556	0.227556	0.606003	0.470117
Sp17	High	0	25	0.75	0.946667	0.859259	0.29365	0.606003	0.511271
Sp17	High	0	25	0.708333	0.953333	0.844444	-0.0368194	0.681938	0.346657
Sp17	High	0	25	0.766667	0.96	0.874074	0.425838	0.757872	0.675884
Sp17	High	0	25	0.533333	0.813333	0.688889	-1.42479	-0.912685	-1.38179
Sp17	High	0	26	0.675	0.933333	0.818519	-0.301195	0.454135	0.0585834
Sp17	High	0	26	0.791667	0.986667	0.9	0.62412	1.06161	0.963958
Sp17	High	0	26	0.758333	0.88	0.825926	0.359744	-0.153341	0.14089
Sp17	High	0	26	0.741667	0.953333	0.859259	0.227556	0.681938	0.511271
Sp17	High	0	26	0.783333	0.846667	0.818519	0.558026	-0.533013	0.0585834
Sp17	High	0	26	0.558333	0.926667	0.762963	-1.22651	0.3782	-0.558718
Sp17	High	0	26	0.583333	0.953333	0.788889	-1.02823	0.681938	-0.270644
Sp17	High	0	26	0.833333	0.92	0.881481	0.954589	0.302266	0.758191
Sp17	High	0	27	0.791667	0.94	0.874074	0.62412	0.530069	0.675884
Sp17	High	0	27	0.583333	0.793333	0.7	-1.02823	-1.14049	-1.25833
Sp17	High	0	27	0.75	0.953333	0.862963	0.29365	0.681938	0.552424
Sp17	High	0	27	0.683333	0.953333	0.833333	-0.235101	0.681938	0.223197
Sp17	High	0	27	0.75	0.973333	0.874074	0.29365	0.909741	0.675884
Sp17	High	0	27	0.608333	0.68	0.648148	-0.829946	-2.43137	-1.83447
Sp17	High	0	27	0.566667	0.733333	0.659259	-1.16042	-1.8239	-1.71101
Sp17	High	0	27	0.766667	0.946667	0.866667	0.425838	0.606003	0.593578
Sp17	High	0	27	0.616667	0.88	0.762963	-0.763852	-0.153341	-0.558718
Sp17	High	0	27	0.7	0.633333	0.662963	-0.102913	-2.96291	-1.66986
Sp17	High	0	28	0.658333	0.866667	0.774074	-0.433383	-0.30521	-0.435257
Sp17	High	0	28	0.658333	0.886667	0.785185	-0.433383	-0.0774064	-0.311797
Sp17	High	0	28	0.75	0.906667	0.837037	0.29365	0.150397	0.26435
Sp17	High	0	28	0.75	0.98	0.877778	0.29365	0.985676	0.717038
Sp17	High	0	29	0.8	0.946667	0.881481	0.690214	0.606003	0.758191
Sp17	High	0	29	0.7	0.886667	0.803704	-0.102913	-0.0774064	-0.10603
Sp17	High	0	29	0.808333	0.986667	0.907407	0.756307	1.06161	1.04627
Sp17	High	0	29	0.683333	0.92	0.814815	-0.235101	0.302266	0.01743
Sp17	High	0	29	0.841667	0.986667	0.922222	1.02068	1.06161	1.21088
Sp17	High	0	30	0.833333	0.706667	0.762963	0.954589	-2.12764	-0.558718
Sp17	High	0	30	0.766667	0.926667	0.855556	0.425838	0.3782	0.470117
Sp17	High	0	31	0.758333	0.96	0.87037	0.359744	0.757872	0.634731
Sp17	High	0	32	0.775	0.666667	0.714815	0.491932	-2.58324	-1.09371
Sp17	High	0	32	0.85	0.926667	0.892593	1.08678	0.3782	0.881651
Sp17	High	0	32	0.941667	1.01333	0.981481	1.81381	1.36535	1.86933
Sp17	High	0	33	0.908333	0.993333	0.955556	1.54943	1.13754	1.58126
Sp17	High	0	33	0.866667	0.973333	0.925926	1.21896	0.909741	1.25203
Sp17	High	0	34	0.891667	0.96	0.92963	1.41725	0.757872	1.29319
Sp17	High	0	35	0.825	0.686667	0.748148	0.888495	-2.35544	-0.723331
Sp17	High	1	26.83	0.516667	0.726667	0.633333	-1.55698	-1.89983	-1.99909
Sp17	High	1	26.83	0.508333	0.786667	0.662963	-1.62307	-1.21642	-1.66986
Sp17	High	1	26.83	0.658333	0.773333	0.722222	-0.433383	-1.36829	-1.0114
Sp17	High	1	26.83	0.633333	0.753333	0.7	-0.631665	-1.5961	-1.25833
Sp17	High	1	26.83	0.566667	0.8	0.696296	-1.16042	-1.06455	-1.29948
Sp17	High	1	26.83	0.641667	0.753333	0.703704	-0.565571	-1.5961	-1.21717
Sp17	High	1	21	0.633333	0.853333	0.755556	-0.631665	-0.457079	-0.641024
Sp17	High	1	21	0.516667	0.873333	0.714815	-1.55698	-0.229275	-1.09371
Sp17	High	1	21	0.616667	0.9	0.774074	-0.763852	0.0744625	-0.435257
Sp17	High	1	22	0.541667	0.893333	0.737037	-1.3587	-0.00147196	-0.846791
Sp17	High	1	23	0.758333	0.906667	0.840741	0.359744	0.150397	0.305504
Sp17	High	1	24	0.725	0.886667	0.814815	0.0953684	-0.0774064	0.01743
Sp17	High	1	24	0.758333	0.906667	0.840741	0.359744	0.150397	0.305504
Sp17	High	1	24	0.775	0.933333	0.862963	0.491932	0.454135	0.552424
Sp17	High	1	25	0.875	0.906667	0.892593	1.28506	0.150397	0.881651
Sp17	High	1	25	0.666667	0.693333	0.681481	-0.367289	-2.2795	-1.46409
Sp17	High	1	25	0.741667	0.9	0.82963	0.227556	0.0744625	0.182044
Sp17	High	1	26	0.783333	0.993333	0.9	0.558026	1.13754	0.963958
Sp17	High	1	26	0.575	0.726667	0.659259	-1.09432	-1.89983	-1.71101
Sp17	High	1	26	0.8	0.986667	0.903704	0.690214	1.06161	1.00511
Sp17	High	1	26	0.725	0.973333	0.862963	0.0953684	0.909741	0.552424
Sp17	High	1	26	0.875	0.96	0.922222	1.28506	0.757872	1.21088
Sp17	High	1	26	0.675	0.92	0.811111	-0.301195	0.302266	-0.0237234
Sp17	High	1	26	0.841667	1.00667	0.933333	1.02068	1.28941	1.33434
Sp17	High	1	26	0.866667	0.973333	0.925926	1.21896	0.909741	1.25203
Sp17	High	1	27	0.841667	0.98	0.918519	1.02068	0.985676	1.16973
Sp17	High	1	27	0.741667	0.953333	0.859259	0.227556	0.681938	0.511271
Sp17	High	1	27	0.891667	0.84	0.862963	1.41725	-0.608947	0.552424
Sp17	High	1	27	0.558333	0.806667	0.696296	-1.22651	-0.98862	-1.29948
Sp17	High	1	27	0.9	1	0.955556	1.48334	1.21348	1.58126
Sp17	High	1	27	0.908333	0.96	0.937037	1.54943	0.757872	1.37549
Sp17	High	1	27	0.808333	0.866667	0.840741	0.756307	-0.30521	0.305504
Sp17	High	1	28	0.716667	0.88	0.807407	0.0292745	-0.153341	-0.0648768
Sp17	High	1	28	0.783333	0.973333	0.888889	0.558026	0.909741	0.840498
Sp17	High	1	28	0.658333	0.933333	0.811111	-0.433383	0.454135	-0.0237234
Sp17	High	1	28	0.825	0.96	0.9	0.888495	0.757872	0.963958
Sp17	High	1	28	0.783333	0.84	0.814815	0.558026	-0.608947	0.01743
Sp17	High	1	29	0.741667	0.82	0.785185	0.227556	-0.836751	-0.311797
Sp17	High	1	29	0.858333	0.953333	0.911111	1.15287	0.681938	1.08742
Sp17	High	1	29	0.7	0.946667	0.837037	-0.102913	0.606003	0.26435
Sp17	High	1	29	0.475	0.586667	0.537037	-1.88745	-3.49446	-3.06907
Sp17	High	1	29	0.916667	0.986667	0.955556	1.61553	1.06161	1.58126
Sp17	High	1	29	0.833333	0.84	0.837037	0.954589	-0.608947	0.26435
Sp17	High	1	30	0.866667	0.973333	0.925926	1.21896	0.909741	1.25203
Sp17	High	1	30	0.808333	0.953333	0.888889	0.756307	0.681938	0.840498
Sp17	High	1	30	0.758333	0.96	0.87037	0.359744	0.757872	0.634731
Sp17	High	1	30	0.641667	0.853333	0.759259	-0.565571	-0.457079	-0.599871
Sp17	High	1	30	0.75	0.953333	0.862963	0.29365	0.681938	0.552424
Sp17	High	1	30	0.766667	0.9	0.840741	0.425838	0.0744625	0.305504
Sp17	High	1	31	0.808333	0.973333	0.9	0.756307	0.909741	0.963958
Sp17	High	1	31	0.875	0.88	0.877778	1.28506	-0.153341	0.717038
Sp17	High	1	31	0.8	0.966667	0.892593	0.690214	0.833807	0.881651
Sp17	High	1	32	0.8	0.933333	0.874074	0.690214	0.454135	0.675884
Sp17	High	1	33	0.908333	1	0.959259	1.54943	1.21348	1.62241
Sp17	High	1	33	0.916667	1.00667	0.966667	1.61553	1.28941	1.70472
Sp17	High	1	35	0.85	0.953333	0.907407	1.08678	0.681938	1.04627

## Sheet: BIOL300
Semester	High stakes Low stakes	Gender (0 Woman - 1 Man)	ACT	Exams_Percent	Course_Percent	NonExam_Percent	ZExams_Percent	ZCourse_Percent	ZNonExam_Percent
F16	Low	0	29.5	0.625	0.6926	0.721571	-0.96342	-1.7532	-1.97554
F16	High	0	29.5	0.6375	0.76605	0.821143	-0.860282	-0.720198	-0.439266
F16	Low	0	29.5	0.791667	0.84565	0.868786	0.411752	0.399301	0.295807
F16	Low	0	29.5	0.916667	0.922325	0.92475	1.44313	1.47766	1.15927
F16	Low	1	29.5	0.641667	0.636475	0.63425	-0.825902	-2.54255	-3.3228
F16	Low	1	29.5	0.616667	0.742625	0.796607	-1.03218	-1.04965	-0.817824
F16	Low	1	29.5	0.545833	0.75	0.8375	-1.61663	-0.945926	-0.186895
F16	Low	1	29.5	0.579167	0.77055	0.852571	-1.34159	-0.65691	0.0456393
F16	Low	1	29.5	0.654167	0.815975	0.885321	-0.722765	-0.0180502	0.550933
Sp16	High	0	17	0.57824	0.620463	0.662685	-1.38605	-1.75225	-1.90926
F16	Low	0	18	0.479167	0.69725	0.790714	-2.16669	-1.68781	-0.908743
F16	Low	0	19	0.358333	0.620875	0.733393	-3.16369	-2.76195	-1.79315
F16	Low	0	19	0.6875	0.818975	0.875321	-0.44773	0.0241419	0.396645
F16	Low	1	22	0.645833	0.710175	0.73775	-0.791523	-1.50603	-1.72592
F16	Low	1	22	0.695833	0.795575	0.838321	-0.378972	-0.304957	-0.174221
Sp16	High	0	22	0.29196	0.378012	0.464065	-3.87065	-4.29882	-4.0893
Sp16	High	1	22	0.54246	0.66965	0.79684	-1.69658	-1.23561	-0.436774
F16	Low	1	23	0.829167	0.771225	0.746393	0.721165	-0.647417	-1.59257
F16	Low	0	24	0.7	0.78995	0.8285	-0.344592	-0.384067	-0.325754
F16	Low	1	24	0.670833	0.760775	0.799321	-0.585247	-0.794386	-0.775945
Sp16	High	0	24	0.4456	0.574562	0.703525	-2.53722	-2.23436	-1.461
Sp16	High	1	24	0.75802	0.774412	0.790805	0.174242	-0.135244	-0.503014
F16	Low	0	25	0.683333	0.768275	0.804679	-0.48211	-0.688906	-0.693291
F16	Low	0	25	0.7375	0.7696	0.783357	-0.0351788	-0.670271	-1.02226
F16	Low	0	25	0.708333	0.793775	0.830393	-0.275834	-0.330272	-0.29655
Sp16	High	0	25	0.5879	0.6974	0.8069	-1.30221	-0.944142	-0.326356
Sp16	High	1	25	0.54532	0.642175	0.73903	-1.67176	-1.5242	-1.0713
Sp16	High	1	25	0.71816	0.782112	0.846065	-0.171699	-0.0543669	0.103518
F16	Low	0	26	0.433333	0.747925	0.88275	-2.54487	-0.975109	0.511259
F16	Low	0	26	0.566667	0.796325	0.89475	-1.44473	-0.294409	0.696405
F16	Low	0	26	0.720833	0.832425	0.88025	-0.172696	0.213303	0.472687
F16	Low	1	26	0.491667	0.631425	0.691321	-2.06356	-2.61357	-2.44226
F16	Low	1	26	0.758333	0.864375	0.909821	0.136718	0.66265	0.928939
Sp16	High	0	26	0.51034	0.646338	0.782335	-1.97535	-1.48048	-0.595981
Sp16	High	1	26	0.71974	0.740225	0.76071	-0.157986	-0.494331	-0.833336
Sp16	High	1	26	0.72092	0.760675	0.80043	-0.147745	-0.279535	-0.397371
Sp16	High	1	26	0.70144	0.766663	0.831885	-0.316811	-0.216646	-0.0521214
Sp16	High	1	26	0.70592	0.813213	0.920505	-0.277929	0.272291	0.920569
F16	Low	0	27	0.620833	0.728925	0.77525	-0.997799	-1.24233	-1.14734
F16	Low	0	27	0.658333	0.73265	0.7645	-0.688385	-1.18994	-1.3132
F16	Low	0	27	0.758333	0.862125	0.906607	0.136718	0.631006	0.879347
F16	Low	1	27	0.5625	0.692175	0.74775	-1.47911	-1.75918	-1.57163
F16	Low	1	27	0.579167	0.7648	0.844357	-1.34159	-0.737778	-0.0810974
F16	Low	1	27	0.783333	0.825125	0.843036	0.342993	0.110636	-0.101486
F16	Low	1	27	0.775	0.835	0.860714	0.274235	0.249518	0.171274
F16	Low	1	27	0.8	0.854975	0.878536	0.48051	0.530448	0.446238
F16	Low	1	27	0.891667	0.856425	0.841321	1.23685	0.550841	-0.127935
Sp16	High	0	27	0.70432	0.735862	0.767405	-0.291815	-0.540152	-0.759852
Sp16	High	0	27	0.75974	0.812475	0.86521	0.18917	0.264545	0.313653
Sp16	High	1	27	0.68552	0.717013	0.748505	-0.454979	-0.738143	-0.967298
Sp16	High	1	27	0.7212	0.745275	0.76935	-0.145315	-0.441288	-0.738504
Sp16	High	1	27	0.69612	0.786013	0.875905	-0.362982	-0.0134034	0.431041
Sp16	High	1	27	0.72294	0.787138	0.851335	-0.130214	-0.00158701	0.161361
Sp16	High	1	27	0.82644	0.831937	0.837435	0.768053	0.468968	0.00879518
F16	Low	0	28	0.6875	0.730725	0.74925	-0.44773	-1.21701	-1.54849
F16	Low	0	28	0.795833	0.780225	0.773536	0.446131	-0.52084	-1.17379
F16	Low	0	28	0.654167	0.81285	0.880857	-0.722765	-0.0620004	0.482055
F16	Low	0	28	0.695833	0.81675	0.868571	-0.378972	-0.00715059	0.2925
F16	Low	0	28	0.8125	0.88325	0.913571	0.583648	0.928109	0.986797
F16	Low	0	28	0.8125	0.88915	0.922	0.583648	1.01109	1.11684
F16	Low	1	28	0.65	0.7594	0.806286	-0.757144	-0.813724	-0.668495
F16	Low	1	28	0.708333	0.82235	0.871214	-0.275834	0.0716081	0.333277
F16	Low	1	28	0.845833	0.890825	0.910107	0.858683	1.03464	0.933348
Sp16	High	0	28	0.67334	0.770513	0.867685	-0.560688	-0.176207	0.340818
Sp16	High	0	28	0.74636	0.776112	0.805865	0.073046	-0.117388	-0.337716
Sp16	High	1	28	0.7054	0.778988	0.852575	-0.282442	-0.0871903	0.174971
F16	Low	0	29	0.783333	0.7923	0.796143	0.342993	-0.351017	-0.824987
F16	Low	0	29	0.729167	0.844925	0.894536	-0.103937	0.389104	0.693099
F16	Low	0	29	0.804167	0.85955	0.883286	0.51489	0.594791	0.519525
F16	Low	1	29	0.691667	0.762075	0.79225	-0.413351	-0.776103	-0.885049
F16	Low	1	29	0.6875	0.839025	0.903964	-0.44773	0.306126	0.838571
Sp16	High	0	29	0.45234	0.550987	0.649635	-2.47873	-2.48198	-2.05249
Sp16	High	0	29	0.64866	0.713163	0.777665	-0.774883	-0.778581	-0.647238
Sp16	High	0	29	0.68236	0.789863	0.897365	-0.482404	0.0270349	0.666585
Sp16	High	0	29	0.7319	0.8109	0.8899	-0.052451	0.248002	0.584649
Sp16	High	0	29	0.8244	0.8509	0.8774	0.750348	0.66814	0.44745
Sp16	High	1	29	0.7411	0.832337	0.923575	0.027395	0.47317	0.954265
Sp16	High	1	29	0.79522	0.837987	0.880755	0.497097	0.532514	0.484274
F16	Low	0	30	0.620833	0.69025	0.72	-0.997799	-1.78625	-1.99978
F16	Low	0	30	0.679167	0.77045	0.809571	-0.516489	-0.658316	-0.6178
F16	Low	0	30	0.745833	0.830325	0.866536	0.0335798	0.183769	0.261092
F16	Low	0	30	0.675	0.841425	0.91275	-0.550868	0.33988	0.974124
F16	Low	0	30	0.85	0.880175	0.893107	0.893062	0.884862	0.671058
F16	Low	1	30	0.8375	0.7625	0.730357	0.789924	-0.770126	-1.83998
F16	Low	1	30	0.8375	0.867925	0.880964	0.789924	0.712577	0.483708
Sp16	High	0	30	0.59564	0.705163	0.814685	-1.23504	-0.862609	-0.240908
Sp16	High	0	30	0.65324	0.7309	0.80856	-0.735134	-0.592276	-0.308136
Sp16	High	0	30	0.67222	0.744387	0.816555	-0.570408	-0.45061	-0.220383
Sp16	High	0	30	0.6626	0.786388	0.910175	-0.653899	-0.00946461	0.807187
Sp16	High	0	30	0.7225	0.819025	0.91555	-0.134033	0.333342	0.866183
Sp16	High	1	30	0.69714	0.64875	0.60036	-0.35413	-1.45514	-2.59333
Sp16	High	1	30	0.69796	0.800725	0.90349	-0.347013	0.141129	0.733813
Sp16	High	1	30	0.75126	0.804775	0.85829	0.115573	0.183668	0.237699
Sp16	High	1	30	0.73572	0.8175	0.89928	-0.0192976	0.317325	0.687604
Sp16	High	1	30	0.92696	0.906	0.88504	1.64046	1.24688	0.531306
F16	Low	0	31	0.741667	0.7992	0.823857	-0.000799515	-0.253975	-0.397388
F16	Low	0	31	0.65	0.829825	0.906893	-0.757144	0.176737	0.883755
F16	Low	0	31	0.708333	0.841175	0.898107	-0.275834	0.336364	0.748202
F16	Low	0	31	0.845833	0.85725	0.862143	0.858683	0.562444	0.193315
F16	Low	0	31	0.775	0.861075	0.897964	0.274235	0.616239	0.745998
F16	Low	1	31	0.8625	0.816725	0.797107	0.9962	-0.00750219	-0.810109
F16	Low	1	31	0.7875	0.8292	0.847071	0.377373	0.167947	-0.0392192
Sp16	High	0	31	0.7397	0.661037	0.582375	0.0152445	-1.32607	-2.79074
Sp16	High	0	31	0.7819	0.825163	0.868425	0.381494	0.397807	0.34894
Sp16	High	0	31	0.8374	0.864325	0.89125	0.863174	0.80915	0.599467
Sp16	High	1	31	0.62364	0.6333	0.64296	-0.99203	-1.61741	-2.12576
Sp16	High	1	31	0.6804	0.755325	0.83025	-0.499415	-0.335729	-0.0700672
Sp16	High	1	31	0.761	0.779737	0.798475	0.200105	-0.0793127	-0.418829
Sp16	High	1	31	0.74424	0.794	0.84376	0.0546467	0.070493	0.0782182
Sp16	High	1	31	0.78798	0.811137	0.834295	0.434262	0.250496	-0.0256694
Sp16	High	1	31	0.78472	0.82385	0.86298	0.405969	0.384022	0.289176
Sp16	High	1	31	0.82112	0.859012	0.896905	0.721881	0.75335	0.661536
Sp16	High	1	31	0.84348	0.868	0.89252	0.915942	0.84775	0.613406
Sp16	High	1	31	0.86496	0.885275	0.90559	1.10236	1.0292	0.756862
F16	Low	0	32	0.75	0.7901	0.807286	0.0679591	-0.381958	-0.653066
F16	Low	0	32	0.816667	0.8231	0.825857	0.618028	0.0821562	-0.366531
F16	Low	0	32	0.7625	0.869175	0.914893	0.171097	0.730157	1.00719
F16	Low	0	32	0.879167	0.872375	0.869464	1.13372	0.775162	0.306276
F16	Low	1	32	0.783333	0.852525	0.882179	0.342993	0.495991	0.502443
F16	Low	1	32	0.8875	0.8897	0.890643	1.20248	1.01882	0.633037
Sp16	High	0	32	0.63164	0.690775	0.74991	-0.922598	-1.01373	-0.951876
Sp16	High	0	32	0.75282	0.730187	0.707555	0.129112	-0.59976	-1.41676
Sp16	High	0	32	0.79352	0.793225	0.79293	0.482343	0.0623529	-0.47969
Sp16	High	1	32	0.80456	0.818037	0.831515	0.578158	0.32297	-0.0561826
Sp16	High	1	32	0.743	0.83665	0.9303	0.0438849	0.518466	1.02808
Sp16	High	1	32	0.79676	0.841037	0.885315	0.510463	0.56455	0.534325
Sp16	High	1	32	0.80466	0.85945	0.91424	0.579026	0.757945	0.851804
F16	Low	0	33	0.7875	0.8815	0.921786	0.377373	0.903497	1.11353
F16	Low	0	33	0.854167	0.883	0.895357	0.927441	0.924593	0.705772
F16	Low	0	33	0.941667	0.929875	0.924821	1.64941	1.58385	1.16037
F16	Low	0	33	0.945833	0.930375	0.92375	1.68379	1.59088	1.14384
F16	Low	1	33	0.683333	0.761825	0.795464	-0.48211	-0.779619	-0.835457
F16	Low	1	33	0.708333	0.8422	0.899571	-0.275834	0.35078	0.770794
F16	Low	1	33	0.8625	0.867225	0.86925	0.9962	0.702733	0.30297
F16	Low	1	33	0.9375	0.894275	0.87575	1.61503	1.08317	0.403257
F16	Low	1	33	0.916667	0.9138	0.912571	1.44313	1.35777	0.971369
Sp16	High	0	33	0.78552	0.831125	0.87673	0.412912	0.460434	0.440096
Sp16	High	0	33	0.79774	0.845838	0.893935	0.518968	0.614967	0.628937
Sp16	High	1	33	0.72636	0.792225	0.85809	-0.100532	0.0518494	0.235504
Sp16	High	1	33	0.77384	0.8102	0.84656	0.311542	0.240649	0.108951
Sp16	High	1	33	0.75222	0.8113	0.87038	0.123904	0.252203	0.370398
Sp16	High	1	33	0.88476	0.870112	0.855465	1.27421	0.869938	0.206692
Sp16	High	1	33	0.87002	0.892513	0.915005	1.14628	1.10522	0.860201
Sp16	High	1	33	0.97612	0.97355	0.97098	2.06711	1.95639	1.47458
F16	Low	0	34	0.754167	0.85335	0.895857	0.102338	0.507594	0.713487
F16	Low	0	34	0.795833	0.869875	0.901607	0.446131	0.740002	0.802203
F16	Low	0	34	0.795833	0.875975	0.910321	0.446131	0.825793	0.936654
F16	Low	0	34	0.9375	0.93305	0.931143	1.61503	1.6285	1.2579
F16	Low	1	34	0.929167	0.9098	0.9015	1.54627	1.30151	0.80055
Sp16	High	0	34	0.80546	0.8495	0.89354	0.585969	0.653436	0.624602
Sp16	High	0	34	0.80502	0.857062	0.909105	0.582151	0.732868	0.795443
Sp16	High	0	34	0.90524	0.930462	0.955685	1.45195	1.50382	1.3067
Sp16	High	1	34	0.73356	0.807588	0.881615	-0.038044	0.213209	0.493713
Sp16	High	1	34	0.8274	0.849125	0.87085	0.776385	0.649497	0.375557
Sp16	High	1	34	0.86864	0.903675	0.93871	1.1343	1.22246	1.12039
F16	Low	0	35	0.920833	0.92075	0.920714	1.47751	1.45551	1.097
F16	Low	0	35	0.95	0.926075	0.915821	1.71816	1.5304	1.02151
F16	Low	1	35	0.779167	0.864375	0.900893	0.308614	0.66265	0.791182
F16	Low	1	35	0.833333	0.90565	0.936643	0.755545	1.24314	1.34276
Sp16	High	0	35	0.85714	0.841938	0.826735	1.0345	0.574003	-0.108648
Sp16	High	1	35	0.82444	0.838037	0.851635	0.750695	0.53304	0.164654
Sp16	High	1	35	0.81624	0.883162	0.950085	0.679528	1.00701	1.24524
Sp16	High	1	36	0.82596	0.874275	0.92259	0.763887	0.913659	0.943454
Sp16	High	1	36	0.98938	0.97585	0.96232	2.18219	1.98055	1.37953
